# Supplementary material for: Mechanochemical control of epidermal stem cell divisions by B-plexins
Source: Nat Commun. 2021 Feb 26;12:1308. doi: 10.1038/s41467-021-21513-9 (PMC7910479; doi:10.1038/s41467-021-21513-9)
Supplement: Supplementary file 3 — Source Data [file 41467_2021_21513_MOESM3_ESM.xlsx]

## Sheet: Figure 1
Fig. 1b							Fig. 1g					Fig. 1i					Fig. 1k
	E15.5	E16.5	E18.5	Adult			E15.5	contr.	PlexDKO			E14.5	contr.	PlexDKO			E14.5	contr.	PlexDKO
	7.59919	8.67482	1.01964	1.32807				6.38141	9.83021				25.5937	28.942				13.9655	17.0033
	11.2003	9.51864	3.4581	1.4338				9.45025	11.2896				18.559	25.4205				15.1951	14.1252
	9.36007	7.7394	1.53955	0.467207				9.32807	15.5085				18.9372	25.4283				18.5491	16.3128
								10.443	15.3993				20.5888	15.2655				16.4084	24.031
								10.407	10.8996				17.1197	15.773				19.7561	20.2535
													25.8435	24.163				15.8294	22.218
																		19.8247	15.9969
							E16.5	control	PlexDKO
Fig. 1c								6.92019	6.86949
PlexinB1	E15.5	E16.5	E18.5	Adult				4.45743	8.48532			E15.5	contr.	PlexDKO			E15.5	contr.	PlexDKO
	205.851	271.445	55.5716	57.7295				6.32	10.4401				26.5516	22.6147				21.7395	26.3634
	371.558	343.5	266.598	232.198				5.52473	9.79467				32.2873	29.9729				24.2798	27.0664
	417.618	221.704	151.907	154.521									29.7691	29.4639				25.5174	25.7782
													21.5154	44.4751				22.1107	24.2021
PlexinB2	E15.5	E16.5	E18.5	Adult									31.7467	25.1794				19.1115	28.016
	632.968	763.704	114.881	130.037									27.4298	32.332				21.6344	31.2366
	669.508	797.455	459.076	269.312									36.0265	37.7047				20.3767	28.4626
	1018.53	592.517	206.505	249.048
PlexinB3	E15.5	E16.5	E18.5	Adult
	11.2012	18.4514	4.7703	3.14912
	55.5209	41.7451	12.9634	7.17488								E16.5	contr.	PlexDKO			E16.5	contr.	PlexDKO
	37.4273	14.6315	8.34141	2.04901									33.727	44.6625				24.4463	32.7349
													32.796	47.3223				19.0929	24.7743
													32.131	41.0114				23.7497	25.6627
													37.6158	35.0035				18.5304	21.5693
													33.64	38.1082				23.598	22.834
													36.8921	59.1683				22.085	27.6126
													31.669	52.8449				23.6038	40.429

## Sheet: Figure 2
Fig 2b				Fig 2c					Fig 2d					Fig 2e					Fig 2g
	contr.	PlexDKO			contr.	PlexDKO				contr.	PlexDKO				contr.	PlexDKO			E15.5	contr.	PlexDKO
	1.39304	1.55184			38.799	42.226				1.599	1.811				0.625	0.552				5.17516	9.35084
	1.36732	1.60112			53.609	51.955				1.371	1.187				0.729	0.843				5.81805	5.91666
	1.41922	1.76252			43.289	50.891				1.44	1.306				0.695	0.765				5.56466	5.97423
					53.609	66.608				1.644	1.516				0.608	0.66				4.13251	5.4621
					63.929	51.64				1.313	1.586				0.762	0.631				2.65753
					56.288	28.636				1.234	1.673				0.81	0.598
					63.378	40.02				2.146	2.291				0.466	0.437
					47.622	67.395				1.553	1.415				0.644	0.706
					50.655	48.882				1.187	1.078				0.843	0.927			Fig 2h
					35.766	36.632				1.56	1.968				0.641	0.508			E16.5	contr.	PlexDKO
					34.151	63.299				1.11	1.224				0.901	0.817				7.97715	10.1535
					51.088	33.717				1.135	2.275				0.881	0.44				8.29988	10.4141
					91.581	28.636				1.432	1.673				0.698	0.598				8.77459	9.00197
					54.082	72.831				1.582	1.123				0.632	0.89				10.8435	15.1378
					68.892	119.862				1.909	1.484				0.524	0.674				9.89753	14.9605
					77.046	73.186				1.912	1.378				0.523	0.726				8.5836	11.1402
					70.192	64.244				1.849	1.185				0.541	0.844
					91.581	62.196				1.432	1.386				0.698	0.721
					42.856	57.272				1.658	1.633				0.603	0.612			Fig 2j
					57.587	42.383				1.453	1.072				0.688	0.933			E18.5	contr.	PlexDKO
					33.56	45.455				1.335	1.245				0.749	0.804				12.5259	18.2723
					37.893	97.174				1.416	1.793				0.706	0.558				13.146	18.9658
					58.887	148.144				1.328	1.9				0.753	0.526				11.6406	22.0552
					36.199	88.784				1.472	2.109				0.679	0.474
					59.911	36.081				1.766	1.214				0.566	0.824
					97.095	71.177				1.593	1.662				0.628	0.602
					47.976	81.064				1.418	1.03				0.705	0.971
					67.041	136.8				1.155	1.245				0.866	0.803			Fig 2k
					70.271	79.291				1.442	1.448				0.693	0.691			E18.5	contr.	PlexDKO
					89.02	60.699				1.452	1.581				0.689	0.633				22.0394	25.9082
					67.632	25.603				1.569	1.572				0.637	0.636				23.1575	25.8656
					68.104	54.594				1.247	1.676				0.802	0.597				18.6354	23.989
					79.764	67.474				1.428	2.6				0.7	0.385
					53.058	97.174				1.851	1.793				0.54	0.558
					55.303	26.903				1.28	1.38				0.781	0.724
					60.502	86.224				1.317	1.128				0.759	0.887
					48.331	37.814				2.503	1.305				0.4	0.766
					52.861	50.694				1.451	1.517				0.689	0.659
					67.711	39.586				1.588	1.16				0.63	0.862
					45.337	56.327				1.656	2.73				0.604	0.366
					41.95	26.391				1.712	1.472				0.584	0.679
					73.737	121.004				2.177	2.237				0.459	0.447
					49.276	54.397				1.631	1.117				0.613	0.895
					60.305	77.991				1.398	1.652				0.715	0.605
					55.145	123.919				1.445	1.458				0.692	0.686
					46.637	30.133				1.139	1.835				0.878	0.545
					81.497	89.414				1.573	1.492				0.636	0.67
					55.539	75.51				1.356	1.635				0.737	0.612
					47.149	33.796				1.544	1.999				0.648	0.5
					69.089	152.201				1.406	1.278				0.711	0.783
					78.464	71.059				1.472	1.058				0.679	0.945
					66.096	83.269				1.397	1.133				0.716	0.883
					75.431	30.921				1.294	1.715				0.773	0.583
					45.377	87.799				1.158	1.446				0.863	0.691
					63.535	46.164				1.144	1.319				0.874	0.758
					54.239	83.703				1.714	2.365				0.584	0.423
					57.824	29.188				2.284	2.067				0.438	0.484
					48.449	60.975				1.116	1.51				0.896	0.662
					48.331	56.209				2.503	1.756				0.4	0.57
					45.337	112.969				1.656	2.027				0.604	0.493
					60.502	59.202				1.317	2.011				0.759	0.497
					53.097	83.269				1.544	1.133				0.648	0.883
					54.515	31.433				1.352	1.397				0.74	0.716
					74.092	36.396				1.274	1.417				0.785	0.706
					51.443	23.949				1.611	1.585				0.621	0.631
					30.684	56.288				1.226	1.235				0.815	0.81
					34.663	82.954				1.635	1.598				0.612	0.626
					50.537	65.15				1.361	1.43				0.735	0.699
					56.642	54.279				1.03	1.11				0.971	0.901
					39.35	105.406				1.734	1.168				0.577	0.856
					59.084	50.261				1.669	1.627				0.599	0.615
					44.274	67.041				1.46	1.199				0.685	0.834
					61.723	68.813				2.143	1.253				0.467	0.798
					47.976	107.809				1.388	1.44				0.72	0.694
					40.611	115.963				1.569	1.516				0.637	0.66
					46.361	87.366				1.525	1.439				0.656	0.695
					58.06	76.731				1.573	1.863				0.636	0.537
					106.352	63.141				1.341	1.225				0.746	0.817
					71.649	78.188				1.247	1.478				0.802	0.677
					62.905	75.707				1.54	1.67				0.649	0.599
					89.493	39.823				1.511	1.452				0.662	0.689
					46.243	25.603				1.242	1.572				0.805	0.636
					72.358	60.699				1.701	1.581				0.588	0.633
					57.154	54.594				1.578	1.676				0.634	0.597
					71.059	93.471				1.509	1.497				0.663	0.668
					64.953	67.474				1.359	2.6				0.736	0.385
					49.001	41.792				1.422	1.747				0.703	0.572
					54.87	35.372				1.65	1.264				0.606	0.791
					40.453	64.323				1.156	2.376				0.865	0.421
					49.473	42.226				1.357	1.538				0.737	0.65
					53.452	66.253				1.261	1.548				0.793	0.646
					35.569	45.022				1.321	1.597				0.757	0.626
					35.49	55.421				1.231	1.522				0.812	0.657
					38.208	74.092				1.546	1.169				0.647	0.855
					31.669	51.403				1.647	2.598				0.607	0.385
					74.328	55.382				1.518	1.202				0.659	0.832
					55.854	72.398				1.976	1.199				0.506	0.834
					98.159	67.435				1.603	1.645				0.624	0.608
					45.377	56.327				1.568	1.536				0.638	0.651
					49.71	84.175				1.228	1.274				0.814	0.785
					70.034	71.61				1.55	2.184				0.645	0.458
					30.251	48.016				1.548	1.276				0.646	0.784
					43.092	31.236				1.596	1.236				0.627	0.809
					46.164	170.872				1.412	1.864				0.708	0.536
					65.662	44.116				1.077	1.161				0.929	0.861
					63.535	39.98				2.071	1.891				0.483	0.529
					42.462	47.661				1.724	2.097				0.58	0.477
					71.925	11.502				1.422	1.619				0.703	0.618
					49.276	60.778				1.409	1.248				0.71	0.801
					60.817	66.529				1.348	1.234				0.742	0.81
					63.338	125.416				1.099	1.138				0.91	0.879
					66.332	75.313				1.308	1.398				0.765	0.715
					57.312	36.396				1.312	1.417				0.762	0.706
					38.562	54.279				1.923	1.11				0.52	0.901
					69.01	23.949				1.46	1.585				0.685	0.631
					34.466	72.634				1.261	1.346				0.793	0.743
					44.234	44.116				1.465	1.161				0.683	0.861
					55.815	39.98				1.624	1.891				0.616	0.529
					39.508	48.961				1.285	1.241				0.778	0.806
					53.018	169.611				1.574	1.657				0.635	0.604
					44.353	97.253				1.357	1.062				0.737	0.941
					45.652	40.177				1.963	1.487				0.509	0.672
					81.339	44.471				1.566	1.928				0.639	0.519
					64.165	59.596				1.034	1.169				0.967	0.856
					86.184	16.622				1.243	1.158				0.805	0.863
					82.206	65.977				1.415	1.356				0.707	0.737
					79.133	89.966				2.794	1.414				0.358	0.707
					95.283	63.338				1.552	1.66				0.644	0.602
					37.578	45.889				1.859	1.332				0.538	0.751
					65.702	31.866				2.119	1.825				0.472	0.548
					84.412	45.613				1.234	2.758				0.811	0.363
					48.449	33.442				1.869	1.931				0.535	0.518
					32.102	90.044				1.531	1.431				0.653	0.699
					52.309	64.244				1.309	1.557				0.764	0.642
					64.087	48.764				1.605	1.402				0.623	0.714
					59.124	38.168				1.606	2.541				0.623	0.394
					59.005	56.169				1.469	1.192				0.681	0.839
					83.23	54.988				1.745	1.392				0.573	0.718
					39.586	33.993				1.076	1.546				0.929	0.647
					33.205	27.218				1.962	1.44				0.51	0.694
					53.885	78.503				1.077	1.46				0.929	0.685
					55.303	51.521				1.319	1.008				0.758	0.992
					39.626	45.849				1.49	1.64				0.671	0.61
					76.691	54.121				1.225	2.357				0.816	0.424
					64.205	85.357				1.73	1.257				0.578	0.796
					57.351	59.557				1.496	1.406				0.668	0.711
					41.083	93.708				1.234	1.672				0.81	0.598
					68.695	56.8				1.642	1.28				0.609	0.781
					59.045	19.065				1.702	1.462				0.588	0.684
					50.97	31.905				1.938	1.623				0.516	0.616
					38.956	33.166				1.333	1.223				0.75	0.817
					44.55	56.721				1.604	2.175				0.623	0.46
					57.351	45.022				1.496	1.979				0.668	0.505
					48.843	51.876				1.249	1.336				0.801	0.749
					44.943	50.931				1.131	1.418				0.884	0.705
					36.16	59.518				1.241	2.276				0.806	0.439
					62.354	15.756				1.697	1.484				0.589	0.674
					50.615	163.427				1.491	2.209				0.67	0.453
					35.726	18.946				1.541	1.502				0.649	0.666
					59.754	45.534				1.43	1.764				0.699	0.567
					70.901	39.074				2.959	1.495				0.338	0.669
					85.002	25.485				1.164	2.663				0.859	0.376
					52.23	28.833				1.216	1.768				0.822	0.566
					64.481	51.088				1.32	2.158				0.758	0.463
					52.979	92.093				1.119	1.142				0.893	0.876
					64.126	36.317				1.463	1.976				0.683	0.506
					66.962	58.651				1.917	1.163				0.522	0.86
					57.824	69.956				1.465	1.813				0.683	0.552
					49.355	50.025				1.135	1.391				0.881	0.719
					60.896	71.256				1.519	1.745				0.658	0.573
					70.94	19.655				1.533	1.653				0.652	0.605
					29.739	55.894				1.618	2.044				0.618	0.489
					60.502	43.919				1.354	1.325				0.739	0.754
					47.189	114.426				1.496	1.448				0.669	0.69
					52.546	50.497				2.043	1.213				0.489	0.824
					26.627	67.002				2.179	1.111				0.459	0.9
					44.077	76.849				1.375	1.161				0.728	0.861
					57.312	78.188				1.091	1.061				0.917	0.942
					53.333	47.779				1.379	1.969				0.725	0.508
					84.53	79.488				1.272	1.258				0.786	0.795
					65.19	47.149				2.085	1.706				0.48	0.586
					45.731	54.042				2.124	1.93				0.471	0.518
					89.572	47.582				1.09	1.461				0.918	0.685
					40.492	52.427				1.042	1.298				0.96	0.771
					62.59	39.783				1.485	1.194				0.673	0.837
					47.779	80.473				1.218	1.166				0.821	0.858
					45.849	108.873				1.3	1.477				0.769	0.677
					87.09	95.48				1.033	1.831				0.968	0.546
					87.996	30.291				1.511	2.746				0.662	0.364
					71.886	116.829				1.358	1.891				0.736	0.529
					56.524	85.396				1.061	1.398				0.943	0.715
					97.804	44.707				1.047	1.628				0.955	0.614
					78.621	33.284				1.165	1.348				0.858	0.742
					67.514	34.742				1.535	1.738				0.651	0.576
					59.124	33.166				1.846	1.8				0.542	0.556
					71.728	57.942				1.429	1.034				0.7	0.967
					66.371	47.386				1.966	2.09				0.509	0.478
					66.923	26.942				1.77	1.92				0.565	0.521
					80.394	32.024				1.374	1.871				0.728	0.534
					77.794	56.957				1.187	1.783				0.843	0.561
					80.079	27.809				1.495	1.348				0.669	0.742
					61.172	97.253				1.403	1.062				0.713	0.941
					42.619	28.439				1.685	1.493				0.594	0.67
					48.882	40.177				1.866	1.487				0.536	0.672
					71.177	44.471				1.025	1.928				0.976	0.519
					70.98	24.264				1.044	2.13				0.958	0.469
					58.218	49.828				1.251	1.429				0.8	0.7
					55.027	59.596				1.551	1.169				0.645	0.856
					52.861	63.338				1.662	1.66				0.602	0.602
					79.803	47.701				1.484	1.461				0.674	0.684
					76.77	57.272				1.751	1.469				0.571	0.681
					88.981	45.889				1.364	1.332				0.733	0.751
					32.339	36.553				1.251	2.451				0.8	0.408
					33.048	48.095				1.074	3.164				0.931	0.316
					71.177	33.363				1.555	1.664				0.643	0.601
					109.778	48.173				1.116	1.528				0.896	0.654
					48.725	31.827				1.11	1.305				0.901	0.766
					44.313	54.988				1.325	1.145				0.755	0.873
					78.976	43.959				1.307	1.236				0.765	0.809
					61.999	69.641				1.178	1.437				0.849	0.696
					61.802	45.495				1.301	2.456				0.769	0.407
					80.433	45.416				1.647	2.572				0.607	0.389
					66.096	59.045				1.017	1.817				0.984	0.55
					75.707	146.293				1.504	1.501				0.665	0.666
					58.336	72.831				1.634	1.093				0.612	0.915
					38.996	71.492				1.979	1.325				0.505	0.755
					53.53	42.895				1.113	1.135				0.899	0.881
					48.488	104.106				1.169	1.602				0.856	0.624
					84.884	94.771				1.559	1.343				0.641	0.745
					52.191	33.717				1.258	1.303				0.795	0.767
					57.351	37.578				1.59	1.597				0.629	0.626
					31.905	42.029				1.161	2.035				0.862	0.491
					52.309	36.199				1.247	1.054				0.802	0.949
					68.144	71.531				1.272	1.199				0.786	0.834
					45.337	36.553				1.182	1.091				0.846	0.917
					50.3	27.336				1.686	1.261				0.593	0.793
					85.672	104.934				2.011	1.899				0.497	0.527
					68.262	47.425				2.802	1.74				0.357	0.575
					41.91	23.87				1.439	1.353				0.695	0.739
					63.299	67.947				1.381	1.263				0.724	0.792
					41.91	40.532				1.248	1.334				0.801	0.749
					84.884	34.899				1.632	1.226				0.613	0.815
					57.154	49.079				1.378	1.434				0.726	0.697
					80.079	56.366				1.701	1.544				0.588	0.648
					79.646	44.746				1.356	1.461				0.737	0.685
					94.495	64.599				1.666	1.395				0.6	0.717
					89.06	70.389				1.373	1.894				0.728	0.528
					79.606	56.918				1.411	1.547				0.709	0.646
					87.208	125.968				1.528	1.828				0.654	0.547
					72.398	68.971				1.019	1.739				0.981	0.575
					80.788	55.5				1.662	1.354				0.602	0.738
					54.594	70.468				1.651	1.175				0.606	0.851
					66.883	16.189				1.814	1.553				0.551	0.644
					76.455	19.577				2.293	2.394				0.436	0.418
					45.613	71.216				1.241	1.619				0.806	0.618
					90.044	37.144				1.449	1.686				0.69	0.593
					74.249	42.935				1.685	1.761				0.593	0.568
					75.352	36.081				1.142	1.552				0.875	0.644
					47.031	70.153				1.624	1.257				0.616	0.796
					47.11	96.504				2.206	1.515				0.453	0.66
					62.944	28.833				1.539	1.507				0.65	0.664
					49.355	30.448				1.225	1.513				0.816	0.661
					79.055	27.179				1.203	1.592				0.831	0.628
					83.742	48.961				1.295	1.339				0.772	0.747
					54.279	56.918				1.837	1.266				0.544	0.79
					52.703	118.011				1.487	1.807				0.673	0.553
					55.894	72.792				1.157	1.231				0.864	0.812
					58.256	38.838				1.673	1.522				0.598	0.657
					83.111	29.739				1.453	1.476				0.688	0.677
					46.282	143.102				1.398	2.174				0.716	0.46
					80.235	113.717				1.809	1.929				0.553	0.518
					64.637	46.677				1.468	3.18				0.681	0.314
					68.616	25.249				1.443	2.403				0.693	0.416
					64.637	66.056				1.468	1.62				0.681	0.617
					28.951	51.009				1.374	1.825				0.728	0.548
					49.551	40.847				1.456	1.482				0.687	0.675
					25.445	32.89				1.093	1.657				0.915	0.604
					18.867	53.452				2.386	1.126				0.419	0.888
					55.381	126.598				1.446	2.657				0.692	0.376
					64.243	54.239				1.11	1.872				0.901	0.534
					64.874	43.053				2.017	1.283				0.496	0.78
					75.863	26.864				1.497	2.119				0.668	0.472
					80.944	83.388				1.317	1.54				0.76	0.649
					43.249	40.886				1.432	2.122				0.698	0.471
					68.301	133.727				1.689	2.149				0.592	0.465
					54.436	74.486				1.794	1.929				0.557	0.518
					61.526	35.017				1.279	1.84				0.782	0.544
					45.809	58.966				1.096	1.107				0.912	0.903
					46.755	62.432				1.563	1.601				0.64	0.625
					89.689	60.66				2.135	2.503				0.468	0.399
					63.771	83.703				1.335	2.051				0.749	0.488
					52.23	13.589				2.153	1.18				0.464	0.847
					45.297	78.543				1.552	1.344				0.644	0.744
					31.59	81.103				1.17	1.503				0.855	0.665
					98.079	40.847				2.104	1.482				0.475	0.675
					62.825	32.89				1.165	1.657				0.858	0.604
					69.837	69.719				1.553	1.802				0.644	0.555
					55.538	27.297				1.238	1.538				0.808	0.65
					37.301	21.94				2.296	1.881				0.436	0.532
					42.304	61.448				1.292	2.054				0.774	0.487
					40.531	35.411				1.584	1.591				0.631	0.628
					39.231	113.087				1.217	1.304				0.822	0.767
					65.898	36.16				1.194	2.189				0.838	0.457
					65.071	49.197				1.66	1.214				0.602	0.824
					37.774	49.788				1.974	2.105				0.507	0.475
					78.305	73.698				2.164	1.155				0.462	0.866
					97.645	55.263				1.331	1.301				0.751	0.768
					69.403	32.221				1.508	2.243				0.663	0.446
					88.231	32.93				1.405	1.732				0.712	0.577
					36.002	30.527				1.957	1.677				0.511	0.596
					57.626	96.78				1.435	2.338				0.697	0.428
					49	22.452				1.402	1.506				0.714	0.664
					70.349	97.056				1.546	1.117				0.647	0.895
					82.796	45.416				1.619	1.247				0.618	0.802
					38.089	50.852				2.145	1.518				0.466	0.659
					52.742	50.812				2.009	1.357				0.498	0.737
					67.158	41.241				1.471	1.593				0.68	0.628
					38.601	42.856				1.768	1.465				0.566	0.682
					57.665	83.703				2.09	2.051				0.478	0.488
					52.309	60.66				1.435	2.503				0.697	0.399
					94.534	62.432				1.182	1.601				0.846	0.625
					83.741	80.433				1.059	1.482				0.944	0.675
					79.251	69.207				1.277	1.565				0.783	0.639
					82.953	38.838				1.379	1.211				0.725	0.826
					65.583	53.018				1.105	2.014				0.905	0.497
					52.545	68.853				2.442	1.484				0.409	0.674
					60.777	75.904				1.515	1.562				0.66	0.64
					69.994	129.355				1.137	1.432				0.879	0.698
					87.168	118.168				1.464	1.658				0.683	0.603
					53.766	135.067				1.116	1.14				0.896	0.878
					72.515	94.574				1.365	1.479				0.733	0.676
					77.518	42.777				1.803	2.625				0.555	0.381
					42.54	101.94				1.145	1.498				0.873	0.668
					88.625	122.501				1.615	1.219				0.619	0.821
					62.313	133.097				1.173	1.578				0.853	0.634
					48.409	75.273				1.489	1.839				0.672	0.544
					91.816	53.294				1.43	1.662				0.699	0.602
					67.946	54.751				1.306	1.712				0.766	0.584
					42.186	104.343				1.857	1.545				0.539	0.647
					70.585	36.869				1.285	3.158				0.778	0.317
					79.251	34.426				1.277	1.149				0.783	0.87
					33.008	59.951				1.331	1.948				0.751	0.513
					51.875	57.666				1.519	2.132				0.658	0.469
					68.497	63.456				1.246	1.336				0.803	0.749
					39.94	94.338				1.594	2.074				0.627	0.482
					92.249	90.635				1.435	1.143				0.697	0.875
					59.044	97.568				1.283	1.176				0.78	0.85
					56.838	80				1.285	1.571				0.778	0.637
					89.334	79.724				1.087	1.042				0.92	0.96
					119.349	98.552				1.817	1.446				0.55	0.692
					44.116	83.348				3.077	1.824				0.325	0.548
					42.067	86.302				1.656	1.378				0.604	0.726
					67.198	83.388				1.158	1.555				0.864	0.643
					58.887	66.647				2.066	1.036				0.484	0.965
					40.059	102.649				1.244	1.169				0.804	0.855
					69.482	31.433				1.865	1.679				0.536	0.596
					69.994	116.238				1.053	2.331				0.95	0.429
					67.749	70.862				1.453	1.134				0.688	0.882
					56.523	40.177				1.768	1.671				0.566	0.598
					71.924	59.871				1.82	1.181				0.549	0.847
					33.559	87.483				1.512	2.437				0.661	0.41
					120.333	12.998				1.127	2.433				0.888	0.411
					107.138	45.297				1.357	1.751				0.737	0.571
					67.788	80.314				1.502	1.43				0.666	0.699
					82.441	66.725				1.369	1.99				0.73	0.503
					55.184	24.342				1.164	1.547				0.859	0.646
					72.161	55.499				1.127	1.724				0.888	0.58
					47.306	55.263				1.183	1.325				0.845	0.755
					66.686	47.582				2.799	2.031				0.357	0.492
					43.131	30.96				1.549	1.121				0.646	0.892
					107.138	86.026				1.357	1.661				0.737	0.602
					41.398	56.956				1.456	1.364				0.687	0.733
					65.977	52.702				1.206	2.016				0.829	0.496
					53.845	92.485				1.513	1.406				0.661	0.711
					33.559	41.871				1.512	1.399				0.661	0.715
					64.598	62.944				1.198	1.249				0.835	0.801
					84.017	24.658				1.34	1.372				0.746	0.729
					67.71	58.887				1.266	2.023				0.79	0.494
					52.899	83.387				1.268	1.125				0.789	0.889
					49.709	58.138				1.754	1.467				0.57	0.681
					54.908	74.209				1.823	1.415				0.549	0.707
					61.683	24.579				1.446	1.603				0.691	0.624
					46.203	24.421				1.552	2.397				0.644	0.417
					101.427	73.973				1.202	1.873				0.832	0.534
					59.241	48.37				1.38	1.32				0.725	0.758
					80.629	57.35				1.283	1.513				0.779	0.661
					51.442	59.596				1.081	1.366				0.925	0.732
					47.582	74.642				1.513	2.103				0.661	0.476
					53.018	51.442				1.413	1.235				0.708	0.81
					50.733	45.219				1.553	1.992				0.644	0.502
					50.497	43.052				1.206	2.212				0.829	0.452
					61.21	27.139				1.455	1.832				0.687	0.546
					61.407	62.432				1.051	1.454				0.952	0.688
					50.891	59.792				1.622	1.244				0.616	0.804
					54.829	51.166				1.418	1.222				0.705	0.819
					55.735	60.226				1.839	1.178				0.544	0.849
					62.313	44.51				1.212	1.539				0.825	0.65
					26.863	5.83				1.754	1.566				0.57	0.639
					70.979	30.605				1.559	1.426				0.641	0.701
					38.325	114.976				1.372	2.677				0.729	0.374
					36.986	54.16				1.375	1.411				0.727	0.709
					40.492	91.225				1.246	2.25				0.803	0.444
					73.264	48.015				1.625	1.55				0.616	0.645
					71.806	96.464				1.173	2.078				0.853	0.481
					64.362	48.33				1.159	1.59				0.863	0.629
					60.777	62.156				1.744	1.065				0.573	0.939
					56.051	61.289				1.642	1.511				0.609	0.662
					41.004	107.768				1.252	1.641				0.799	0.609
					81.614	41.634				1.028	1.313				0.973	0.762
					73.894	49.354				1.38	1.096				0.725	0.913
					105.563	78.857				1.369	1.229				0.731	0.814
					50.024	46.203				1.406	1.984				0.711	0.504
					63.219	61.053				1.446	1.06				0.691	0.944
					35.765	55.302				1.656	1.836				0.604	0.545
					84.096	52.702				1.444	1.178				0.692	0.849
						49					1.429					0.7
						67.079					1.996					0.501
						64.913					2.071					0.483
						80.117					1.262					0.793
						79.487					1.723					0.58
						55.145					1.322					0.757
						47.109					1.531					0.653
						73.46					1.306					0.766
						80.235					1.524					0.656
						43.367					2.151					0.465
						25.445					1.235					0.81
						42.264					1.812					0.552
						62.825					1.882					0.531
						25.721					1.629					0.614
						45.928					1.827					0.547
						56.169					1.266					0.79
						54.751					1.864					0.537
						32.693					1.346					0.743
						26.588					1.452					0.689
						64.086					1.161					0.861
						38.562					1.352					0.739
						64.243					1.219					0.82
						76.139					1.533					0.652
						65.819					1.319					0.758
						58.571					2.302					0.434
						97.37					1.284					0.779
						83.426					1.01					0.991
						75.115					1.865					0.536
						11.817					2.659					0.376
						23.673					2.075					0.482
						91.934					1.826					0.548
						62.904					2.15					0.465
						30.448					2.498					0.4
						46.321					1.866					0.536
						44.431					1.801					0.555
						50.457					1.276					0.784
						35.411					1.868					0.535
						19.222					1.106					0.904
						52.23					1.487					0.673
						26.588					1.452					0.689
						51.797					1.006					0.994
						41.555					1.835					0.545
						41.792					1.62					0.617
						53.293					1.64					0.61
						47.543					1.648					0.607
						40.374					1.146					0.873
						53.845					2.538					0.394
						35.686					1.557					0.642
						37.971					1.147					0.872
						42.107					1.126					0.888
						33.323					1.279					0.782
						39.074					1.5					0.667
						39.625					1.331					0.751
						70.743					1.712					0.584
						52.23					1.487					0.673
						32.22					1.31					0.763
						53.648					1.498					0.668
						33.993					1.971					0.507
						50.654					1.406					0.711
						52.033					1.252					0.799
						17.174					1.694					0.59
						14.259					1.771					0.565
						51.284					1.411					0.709
						39.704					1.793					0.558
						35.411					1.868					0.535
						47.582					1.688					0.592
						61.014					1.257					0.796
						62.904					2.15					0.465
						35.608					1.426					0.701
						47.188					2.268					0.441
						41.437					1.402					0.713
						39.586					1.762					0.567
						38.444					1.368					0.731
						29.187					1.177					0.85
						48.921					1.661					0.602
						51.166					1.318					0.759
						11.817					2.659					0.376
						75.115					1.865					0.536
						99.93					2.06					0.485
						66.37					1.63					0.614
						29.384					2.285					0.438
						29.187					1.177					0.85
						62.274					1.425					0.702
						35.647					1.101					0.908
						53.687					1.158					0.864
						62.747					1.469					0.681
						90.24					1.52					0.658
						44.707					1.362					0.734
						37.932					1.418					0.705
						53.175					1.462					0.684
						68.301					1.091					0.917
						35.489					1.055					0.948
						43.446					1.531					0.653
						29.069					1.291					0.774

## Sheet: Figure 3
Fig. 3b	contr.	PlexDKO			Fig. 3d	contr. circles					PlexDKO. circles						Fig. 3e	contr. squares					PlexDKO. squares
	40.7692	57.3643				Cell numbers	N>C	N=C	N<C		Cell numbers	N>C	N=C	N<C				Cell numbers	N>C	N=C	N<C		Cell numbers	N>C	N=C	N<C		Fig. 3h, normalized	contr.					PlexDKO					Fig. 3h, non-normalized	contr.					PlexDKO
	48.1013	56.6434				6	0.666667	0.333333	0		6	0.833333	0.166667	0				5	0.8	0.2	0		5	1	0	0			0	120	Rel 5	Rel 15		0	120	Rel 5	Rel 15			0	120	Rel 5	Rel 15		0	120	Rel 5	Rel 15
	34.5679	56.7164				7	0.142857	0.571429	0.285714		7	1	0	0				8	0.5	0.5	0		8	0.5	0.375	0.125			1.05857	1	0.780534	0.709905		1.20672	1.13092	1.11628	0.863049			1.229	1.161	0.9062	0.8242		1.401	1.313	1.296	1.002
	34.1317	54.8913				7	0.285714	0.285714	0.428571		7	1	0	0				9	0	0.888889	0.111111		9	0.888889	0	0.111111			0.928867	1	0.815608	0.587017		0.937845	0.889503	0.764503	0.880525			1.345	1.448	1.181	0.85		1.358	1.288	1.107	1.275
	44.0299	44.9664				7	0.428571	0.428571	0.142857		7	1	0	0				9	0.666667	0.222222	0.111111		9	0.444444	0.333333	0.222222			1.05121	1	0.779888	0.477281		1.11359	1.00931	0.860428	0.677374			1.129	1.074	0.8376	0.5126		1.196	1.084	0.9241	0.7275
						8	0.625	0.25	0.125		8	0.875	0	0.125				10	0.4	0.5	0.1		10	0.6	0.3	0.1			1.07234	1	0.871555	0.879921		1.13878	1.14665	1.07136	0.945866			2.179	2.032	1.771	1.788		2.314	2.33	2.177	1.922
						8	0.25	0.625	0.125		8	0.25	0.625	0.125				10	0.3	0.3	0.4		10	0.6	0.2	0.2			0.707352	1	0.627273	0.580632		0.492885	0.767747	0.614545	0.572648			0.8948	1.265	0.7935	0.7345		0.6235	0.9712	0.7774	0.7244
						8	0.125	0.75	0.125		8	0.375	0.375	0.25				11	0.363636	0.545455	0.0909091		11	0.545455	0.272727	0.181818
Fig. 3c	contr.	PlexDKO				8	0.5	0.125	0.375		8	0.75	0.25	0				11	0	0.818182	0.181818		11	0.818182	0.181818	0
	39.6694	57.2519				8	0	1	0		8	0.375	0.125	0.5				11	0.181818	0.636364	0.181818		11	0.636364	0.181818	0.181818		Fig. 3j	DMSO			Verteporfin
	47.9339	54.054				9	0.666667	0.222222	0.111111		9	0.555556	0.222222	0.222222				11	0.363636	0.545455	0.0909091		11	0.454545	0.454545	0.0909091			contr.	PlexDKO		contr.	PlexDKO
	28.9062	50.7692				9	0	0.777778	0.222222		9	0.444444	0.333333	0.222222				11	0.181818	0.727273	0.0909091		11	0.181818	0.818182	0			33.6913	46.9303		27.2213	35.4175
	35.6164	56.6176				9	0.555556	0.444444	0		9	0.777778	0.222222	0				11	0.636364	0.363636	0		11	0.909091	0.0909091	0			35.4577	39.9245		29.3027	30.7894
						9	0	0.666667	0.333333		9	0.555556	0.222222	0.222222				12	0.416667	0.416667	0.166667		12	0.666667	0.333333	0			29.958	46.8329		34.8624	32.3831
						9	0.222222	0.444444	0.333333		9	0.555556	0.444444	0				12	0.666667	0.333333	0		12	0.75	0.25	0			29.0181	37.057		30.5876	38.3073
						9	0.222222	0.555556	0.222222		9	0.666667	0.333333	0				12	0	0.916667	0.0833333		12	0.833333	0.166667	0						29.8104	31.1536
						9	0.555556	0.333333	0.111111		9	1	0	0				12	0.166667	0.75	0.0833333		12	0.833333	0.166667	0						24.6515	24.5678
						9	0.111111	0.555556	0.333333		9	0.444444	0.444444	0.111111				12	0.25	0.75	0		12	0.75	0.25	0						30.9322	35.9216
						9	0.222222	0.777778	0		9	0.222222	0.666667	0.111111				12	0.166667	0.416667	0.416667		12	0.666667	0.25	0.0833333							31.3402
						10	0.6	0.4	0		10	0.6	0.3	0.1				12	0.166667	0.666667	0.166667		12	0.666667	0.25	0.0833333
						10	0.7	0.2	0.1		10	0.7	0.3	0				12	0	0.833333	0.166667		12	0.416667	0.416667	0.166667
						10	0.3	0.5	0.2		10	0.8	0.2	0				13	0.153846	0.461538	0.384615		13	0.923077	0.0769231	0
						10	0.2	0.5	0.3		10	0.6	0.4	0				13	0.538462	0.307692	0.153846		13	0.538462	0.307692	0.153846
						10	0.6	0.4	0		10	0.4	0.5	0.1				13	0.307692	0.461538	0.230769		13	0.769231	0.0769231	0.153846
						10	0.1	0.8	0.1		10	0.2	0.8	0				13	0.384615	0.615385	0		13	0.769231	0.153846	0.0769231		Fig. 3i	DMSO			Verteporfin
						10	0.3	0.7	0		10	0.4	0.6	0				13	0.307692	0.538462	0.153846		13	0.846154	0.153846	0			contr.	PlexDKO		contr.	PlexDKO
						10	0.8	0.2	0		10	0.4	0.6	0				13	0	0.692308	0.307692		13	0.846154	0.153846	0			5.37142	8.8745		7.74237	6.92796
						11	0.181818	0.545455	0.272727		11	0.636364	0.181818	0.181818				13	0.0769231	0.769231	0.153846		13	0.692308	0.307692	0			6.48001	6.9045		6.66746	8.7324
						11	0.454545	0.454545	0.0909091		11	0.636364	0.272727	0.0909091				13	0.615385	0.384615	0		13	0.615385	0.307692	0.0769231			6.10517	8.38739		6.17765	7.71165
						11	0	0.818182	0.181818		11	0.545455	0.363636	0.0909091				13	0.307692	0.615385	0.0769231		13	0.846154	0.153846	0			6.17305	7.08871		7.1136	8.03437
						11	0.727273	0.181818	0.0909091		11	0.454545	0.454545	0.0909091				13	0.538462	0.461538	0		13	0.538462	0.461538	0						7.00664	7.10117
						11	0.363636	0.545455	0.0909091		11	0.454545	0.545455	0				13	0.384615	0.538462	0.0769231		13	0.538462	0.461538	0						7.71804	8.18164
						11	0.181818	0.545455	0.272727		11	0.0909091	0.727273	0.181818				13	0.692308	0.307692	0		13	0.538462	0.307692	0.153846						6.39609	5.39439
						11	0.363636	0.272727	0.363636		11	0.272727	0.545455	0.181818				13	0.384615	0.538462	0.0769231		13	0.615385	0.307692	0.0769231
						11	0.454545	0.363636	0.181818		11	0.272727	0.727273	0				13	0.461538	0.538462	0		13	0.538462	0.384615	0.0769231
						11	0.272727	0.636364	0.0909091		11	0.363636	0.545455	0.0909091				14	0.357143	0.428571	0.214286		14	0.428571	0.5	0.0714286
						11	0.0909091	0.727273	0.181818		11	0.636364	0.363636	0				14	0.142857	0.785714	0.0714286		14	0.714286	0.214286	0.0714286
						11	0.636364	0.363636	0		11	0.272727	0.545455	0.181818				14	0.714286	0.142857	0.142857		14	0.428571	0.571429	0
						12	0.25	0.5	0.25		12	0.75	0.166667	0.0833333				14	0.5	0.428571	0.0714286		14	0.5	0.428571	0.0714286
						12	0.25	0.333333	0.416667		12	0.666667	0.25	0.0833333				14	0.285714	0.5	0.214286		14	0.571429	0.357143	0.0714286
						12	0.25	0.583333	0.166667		12	1	0	0				14	0.214286	0.714286	0.0714286		14	0.857143	0	0.142857
						12	0.25	0.75	0		12	0.25	0.583333	0.166667				15	0.2	0.533333	0.266667		15	0.6	0.333333	0.0666667
						12	0.166667	0.75	0.0833333		12	0.166667	0.583333	0.25				15	0.133333	0.666667	0.2		15	0.733333	0.2	0.0666667
						12	0.5	0.416667	0.0833333		12	0.166667	0.666667	0.166667				15	0.4	0.533333	0.0666667		15	0.533333	0.266667	0.2
						13	0.538462	0.384615	0.0769231		13	0.538462	0.384615	0.0769231				15	0	0.8	0.2		15	0.666667	0.133333	0.2
						13	0.230769	0.692308	0.0769231		13	0.0769231	0.769231	0.153846				15	0.4	0.266667	0.333333		15	0.666667	0.333333	0
						13	0.153846	0.692308	0.153846		13	0.538462	0.384615	0.0769231				15	0.4	0.4	0.2		15	0.4	0.533333	0.0666667
						13	0.384615	0.384615	0.230769		13	0.384615	0.461538	0.153846				15	0.4	0.466667	0.133333		15	0.666667	0.333333	0
						13	0.307692	0.615385	0.0769231		13	0.384615	0.615385	0				15	0.733333	0.2	0.0666667		15	0.6	0.333333	0.0666667
						13	0.153846	0.692308	0.153846		13	0.461538	0.461538	0.0769231				15	0.2	0.8	0		15	0.2	0.733333	0.0666667
						14	0.428571	0.5	0.0714286		14	0.571429	0.428571	0				15	0.4	0.6	0		15	0.266667	0.533333	0.2
						14	0.571429	0.285714	0.142857		14	0.285714	0.714286	0				15	0.266667	0.6	0.133333		15	0.266667	0.6	0.133333
						14	0.357143	0.428571	0.214286		14	0.428571	0.5	0.0714286				16	0.5625	0.3125	0.125		16	0.625	0.3125	0.0625
						14	0.0714286	0.857143	0.0714286		14	0.5	0.5	0				16	0.125	0.5625	0.3125		16	0.25	0.5	0.25
						14	0.5	0.357143	0.142857		14	0.357143	0.642857	0				16	0.125	0.6875	0.1875		16	0.25	0.625	0.125
						15	0.6	0.266667	0.133333		15	0.466667	0.466667	0.0666667				16	0.25	0.5625	0.1875		16	0.3125	0.625	0.0625
						15	0.333333	0.533333	0.133333		15	0.6	0.4	0				16	0.125	0.375	0.5		16	0.3125	0.4375	0.25
						15	0.2	0.666667	0.133333		15	0.2	0.8	0				16	0.375	0.5	0.125		16	0.4375	0.4375	0.125
						15	0.333333	0.6	0.0666667		15	0.466667	0.466667	0.0666667				17	0.176471	0.470588	0.352941		17	0.647059	0.294118	0.0588235
						16	0.3125	0.5	0.1875		16	0.25	0.625	0.125				17	0.0588235	0.529412	0.411765		17	0.705882	0.235294	0.0588235
						16	0	0.625	0.375		16	0.125	0.8125	0.0625				17	0.117647	0.823529	0.0588235		17	0.588235	0.411765	0
						16	0.375	0.375	0.25		16	0.3125	0.6875	0				17	0.176471	0.588235	0.235294		17	0.411765	0.588235	0
						16	0.0625	0.9375	0		16	0.5	0.4375	0.0625				18	0.388889	0.388889	0.222222		18	0.611111	0.388889	0
						16	0.1875	0.8125	0		16	0.4375	0.5625	0				18	0.0555556	0.611111	0.333333		18	0.722222	0.222222	0.0555556
						17	0.470588	0.470588	0.0588235		17	0.647059	0.294118	0.0588235				19	0.157895	0.631579	0.210526		19	0.421053	0.421053	0.157895
						17	0.352941	0.529412	0.117647		17	0	1	0				19	0.315789	0.526316	0.157895		19	0.368421	0.526316	0.105263
						17	0.529412	0.352941	0.117647		17	0.352941	0.647059	0				20	0.05	0.95	0		20	0.4	0.55	0.05
						17	0.235294	0.647059	0.117647		17	0.411765	0.588235	0				20	0.25	0.55	0.2		20	1	0	0
						17	0.294118	0.588235	0.117647		17	0.235294	0.764706	0				24	0.375	0.458333	0.166667		24	0.791667	0.125	0.0833333
						18	0.111111	0.833333	0.0555556		18	0.5	0.388889	0.111111				29	0.310345	0.655172	0.0344828		29	0.551724	0.344828	0.103448
						20	0.15	0.4	0.45		20	0.35	0.65	0
						21	0.0952381	0.714286	0.190476		21	0.904762	0.047619	0.047619
						21	0.285714	0.52381	0.190476		21	0.571429	0.380952	0.047619
						22	0.409091	0.454545	0.136364		22	0.681818	0.272727	0.0454545

## Sheet: Figure 4
Fig. 4b	Plexin-B1			Fig. 4e	contr.	PlexDKO		Fig. 4f				Fig 4i	contr.	PlexDKO			Fig 4k	contr.	PlexDKO		Fig. 4m	contr. 0%		contr. 120%		contr. Rel 5		contr. Rel 15			PlexDKO. 0%		PlexDKO 120%		PlexDKO Rel 5		PlexDKO Rel 15
	contr.	PlexDKO			39.776	21.482			contr.	PlexDKO			17.356	10.947				16.533	11.453			bin	frequency	bin	frequency	bin	frequency	bin	frequency		bin	frequency	bin	frequency	bin	frequency	bin	frequency
	10.3344	5.54817			45.786	27.481			22.5617	7.7907			24.902	13.748				17.597	11.644			0	0	0	0	0	0	0	0		0	0	0	0	0	0	0	0
	8.88603	3.83299			50.933	31.218			14.9614	9.19606			25.778	14.319				17.624	12.138			1	3	1	2	1	2	1	2		1	5	1	3	1	5	1	3
	5.65492	2.67429			51.395	31.373			20.1671	5.01089			25.97	14.803				17.899	12.422			2	4	2	5	2	3	2	5		2	1	2	4	2	7	2	6
	10.0206	5.14821			54.145	32.795			18.7763	6.91628			26.638	17.305				19.107	13.747			3	6	3	5	3	5	3	3		3	6	3	3	3	3	3	8
					54.443	33.245							27.599	18.086				19.482	14.028			4	7	4	2	4	6	4	1		4	1	4	7	4	5	4	6
	Plexin-B2				54.562	33.628							29.602	19.809				19.865	14.059			5	2	5	1	5	6	5	1		5	2	5	7	5	2	5	4
	contr.	PlexDKO			55.204	34.614							31.502	20.23				20	14.273			6	2	6	1	6	3	6	3		6	7	6	2	6	6	6	4
	12.0782	5.39867			56.838	34.914							35.412	20.569				20.026	14.896			7	8	7	4	7	6	7	3		7	3	7	4	7	4	7	5
	10.9554	4.22718			58.933	36.744							35.433	22.587				20.703	15.31			8	9	8	4	8	2	8	8		8	3	8	8	8	10	8	12
	7.81843	6.0512			60.207	37.246							37.462	23.408				20.91	15.332			9	11	9	0	9	3	9	1		9	9	9	8	9	6	9	5
	5.66543	3.59334			60.616	38.171							37.784	24.05				20.92	15.605			10	7	10	2	10	3	10	4		10	3	10	11	10	1	10	7
					62.177	38.73							38.003	24.173				21.151	15.804			11	6	11	3	11	5	11	1		11	2	11	4	11	3	11	8
					62.524	38.828							38.334	24.828				21.174	15.966			12	7	12	2	12	2	12	4		12	8	12	4	12	5	12	2
					62.708	39.039							38.438	25.384				21.274	16.191			13	9	13	3	13	1	13	3		13	5	13	7	13	0	13	5
					63.331	40.677							38.754	25.595				21.532	16.675			14	5	14	4	14	6	14	2		14	6	14	5	14	5	14	5
					63.37	42.252							40.846	25.787				21.838	16.852			15	4	15	0	15	3	15	3		15	3	15	3	15	1	15	6
					63.396	42.318							41.146	25.808				21.846	16.927			16	11	16	3	16	4	16	0		16	3	16	5	16	6	16	4
					63.419	43.207							41.983	26.52				22.226	16.977			17	6	17	4	17	9	17	3		17	2	17	5	17	2	17	6
					63.439	44.747							42.13	26.679				22.617	16.982			18	6	18	4	18	2	18	8		18	4	18	2	18	3	18	3
					66.124	44.862							42.662	26.908				23.039	17.028			19	4	19	2	19	1	19	7		19	7	19	8	19	6	19	4
					66.195	44.887							42.741	27.018				23.142	17.169			20	10	20	4	20	1	20	3		20	3	20	5	20	5	20	2
					66.687	45.682							43.032	27.376				23.272	17.343			21	2	21	3	21	3	21	5		21	3	21	5	21	7	21	3
					66.722	47.434							43.358	27.404				23.335	17.557			22	6	22	2	22	9	22	5		22	4	22	8	22	6	22	4
					67.623	47.9							43.597	27.841				23.427	17.623			23	11	23	5	23	6	23	5		23	2	23	6	23	3	23	3
					68.539	48.363							44.17	28.284				23.644	17.8			24	6	24	3	24	5	24	1		24	3	24	2	24	8	24	2
					68.885	48.385							44.252	28.339				23.727	17.811			25	5	25	0	25	5	25	8		25	5	25	8	25	6	25	5
					69.272	48.391							44.454	28.894				24.006	18.074			26	5	26	1	26	6	26	7		26	6	26	7	26	1	26	4
					70.6	48.467							44.666	30.072				24.1	18.174			27	10	27	4	27	5	27	5		27	4	27	3	27	7	27	8
					70.77	48.699							45.685	30.095				24.304	18.715			28	3	28	4	28	6	28	8		28	0	28	4	28	5	28	7
					71.289	50.821							45.955	30.663				24.339	18.938			29	2	29	8	29	8	29	5		29	3	29	5	29	8	29	4
					72.302	50.851							46.138	31.722				24.417	19.302			30	8	30	5	30	8	30	10		30	7	30	4	30	2	30	2
					72.378	52.062							46.618	32.062				24.629	19.44			31	10	31	6	31	7	31	5		31	5	31	8	31	1	31	6
					72.531	53.017							46.754	32.105				24.663	19.449			32	9	32	4	32	5	32	5		32	5	32	3	32	1	32	3
					72.715	53.299							46.95	32.346				24.773	19.519			33	6	33	6	33	5	33	9		33	4	33	0	33	5	33	4
					72.963	53.424							47.038	32.589				24.871	19.625			34	8	34	6	34	4	34	10		34	5	34	5	34	6	34	3
					73.168	53.582							47.213	32.981				25.133	19.948			35	3	35	4	35	5	35	11		35	7	35	5	35	6	35	4
					74.577	54.482							47.498	33.093				25.385	20.149			36	3	36	6	36	6	36	11		36	9	36	7	36	5	36	1
					75.984	54.586							47.866	33.26				25.521	20.309			37	8	37	2	37	6	37	5		37	4	37	5	37	0	37	3
					77.698	54.731							48.15	33.528				25.818	20.326			38	5	38	8	38	10	38	6		38	3	38	5	38	2	38	1
					77.89	55.2							48.614	33.778				25.924	20.42			39	5	39	8	39	7	39	8		39	8	39	5	39	4	39	5
					78.191	55.669							49.392	34.198				27.019	20.901			40	6	40	8	40	6	40	8		40	2	40	5	40	3	40	2
					78.344	55.798							49.963	34.489				27.072	20.969			41	8	41	3	41	4	41	10		41	6	41	2	41	6	41	2
					78.389	56.548							50	34.749				27.829	21.073			42	5	42	6	42	10	42	6		42	10	42	5	42	5	42	2
					78.787	56.88							50.434	34.848				28.541	21.088			43	8	43	8	43	4	43	7		43	5	43	9	43	0	43	4
					79.388	56.968							51.75	34.959				28.969	21.418			44	9	44	8	44	7	44	4		44	7	44	4	44	1	44	3
					80.053	57.483							52.062	35.062				29.218	21.459			45	8	45	8	45	6	45	6		45	8	45	8	45	7	45	3
					80.19	57.814							52.168	35.312				29.405	21.6			46	8	46	6	46	11	46	10		46	4	46	5	46	5	46	2
					81.116	58.237							52.802	35.361				29.592	21.695			47	4	47	8	47	13	47	8		47	6	47	2	47	1	47	3
					81.788	58.35							54	35.408				30.015	22.096			48	5	48	5	48	7	48	9		48	6	48	3	48	1	48	5
					82.059	59.132							54.49	35.818				30.325	22.415			49	10	49	7	49	11	49	18		49	3	49	8	49	0	49	4
					82.933	59.426							55.132	35.842				30.352	22.489			50	13	50	8	50	9	50	5		50	4	50	5	50	5	50	1
					83.711	59.462							55.132	35.944				30.597	22.511			51	6	51	7	51	5	51	11		51	6	51	8	51	4	51	4
					85.313	59.635							55.266	36.372				31.351	22.519			52	6	52	5	52	13	52	8		52	6	52	0	52	1	52	3
					85.685	59.793							55.724	36.6				31.453	22.662			53	9	53	9	53	8	53	8		53	5	53	8	53	5	53	2
					86.567	60.497							56.663	36.658				31.499	22.718			54	7	54	3	54	13	54	11		54	4	54	8	54	4	54	2
					86.804	60.591							56.9	36.687				31.8	22.931			55	7	55	11	55	11	55	9		55	5	55	5	55	1	55	5
					86.963	60.899							57.106	36.828				32.14	22.95			56	7	56	10	56	11	56	10		56	5	56	4	56	4	56	3
					87.159	60.92							57.644	36.992				32.265	23.014			57	5	57	7	57	9	57	8		57	5	57	7	57	3	57	4
					87.881	61.592							57.954	37.412				32.331	23.137			58	9	58	12	58	11	58	12		58	6	58	3	58	3	58	2
					88.627	61.841							57.975	37.525				32.716	23.389			59	8	59	9	59	10	59	11		59	8	59	4	59	3	59	2
					89.329	61.896							59.045	37.605				33.023	23.534			60	9	60	3	60	11	60	8		60	6	60	7	60	2	60	4
					89.823	62.096							59.786	37.76				33.152	23.702			61	8	61	12	61	4	61	13		61	7	61	1	61	3	61	1
					90.217	62.204							59.934	37.892				33.246	23.871			62	7	62	9	62	7	62	14		62	10	62	6	62	3	62	4
					90.384	63.046							60.6	37.963				33.324	24.09			63	7	63	9	63	6	63	6		63	8	63	7	63	3	63	3
					92.821	63.317							61.394	38.046				33.559	24.125			64	8	64	9	64	18	64	4		64	7	64	6	64	2	64	4
					93.601	63.677							61.908	38.169				33.591	24.445			65	6	65	9	65	12	65	8		65	7	65	6	65	6	65	5
					93.617	63.678							62.196	38.42				33.625	24.491			66	7	66	7	66	12	66	8		66	6	66	7	66	1	66	2
					94.088	63.724							62.601	38.675				34.617	24.515			67	10	67	10	67	13	67	7		67	8	67	5	67	5	67	1
					95.438	63.767							62.94	38.692				35.312	24.53			68	6	68	12	68	12	68	12		68	4	68	5	68	2	68	3
					95.632	64.008							63.096	38.968				35.631	24.807			69	10	69	5	69	8	69	17		69	5	69	2	69	6	69	2
					95.951	64.247							63.497	39.054				35.655	25.051			70	5	70	13	70	13	70	8		70	8	70	2	70	5	70	5
					96.238	64.34							63.904	39.054				35.763	25.185			71	11	71	10	71	10	71	8		71	8	71	6	71	0	71	4
					96.797	64.539							64.525	39.096				36.053	25.467			72	13	72	10	72	15	72	11		72	7	72	7	72	3	72	0
					97.836	64.909							64.964	39.358				36.171	25.473			73	8	73	7	73	16	73	18		73	4	73	5	73	4	73	2
					98.81	65.083							65.04	39.384				36.325	25.688			74	8	74	10	74	12	74	16		74	5	74	3	74	1	74	3
					99.706	65.261							66.005	39.432				36.685	25.85			75	8	75	12	75	11	75	9		75	8	75	3	75	1	75	1
					99.866	65.317							66.272	39.682				36.838	25.992			76	11	76	15	76	10	76	12		76	0	76	9	76	3	76	2
					99.964	65.567							66.748	40.113				37.196	26.04			77	7	77	13	77	10	77	14		77	8	77	7	77	8	77	2
					99.988	65.591							66.823	40.255				37.205	26.149			78	5	78	17	78	14	78	9		78	6	78	1	78	5	78	4
					100.333	65.766							67.102	40.416				37.211	26.474			79	6	79	12	79	12	79	13		79	7	79	7	79	4	79	0
					100.829	66.031							67.15	40.496				37.265	26.613			80	9	80	15	80	13	80	7		80	3	80	5	80	6	80	6
					101.156	67.173							69.086	40.862				37.273	26.719			81	10	81	14	81	15	81	16		81	4	81	2	81	5	81	3
					101.482	67.46							69.162	40.881				37.283	26.812			82	12	82	10	82	13	82	15		82	7	82	4	82	1	82	2
					101.783	67.971							69.639	41.008				37.466	26.838			83	2	83	14	83	15	83	12		83	6	83	2	83	8	83	3
					101.857	68.894							69.828	41.1				37.498	26.92			84	15	84	11	84	6	84	9		84	7	84	5	84	4	84	1
					102.487	69.377							70.42	41.216				37.6	27.076			85	5	85	13	85	21	85	9		85	6	85	8	85	3	85	5
					102.782	69.736							70.446	41.328				37.878	27.256			86	5	86	12	86	18	86	11		86	8	86	8	86	3	86	5
					103.96	69.911							71.612	41.331				38.071	27.303			87	7	87	12	87	16	87	11		87	6	87	7	87	0	87	4
					104.611	70.163							71.878	41.668				38.247	27.356			88	7	88	11	88	15	88	17		88	8	88	3	88	2	88	1
					104.863	70.827							72.178	41.674				39.106	27.669			89	8	89	19	89	18	89	14		89	7	89	11	89	10	89	4
					105.351	71.075							72.354	41.696				39.291	27.681			90	8	90	17	90	12	90	14		90	5	90	8	90	3	90	1
					105.956	71.976							72.542	41.748				39.576	27.69			91	18	91	16	91	18	91	14		91	6	91	9	91	8	91	0
					106.145	72.665							73.306	42.022				39.824	27.784			92	9	92	10	92	20	92	15		92	5	92	9	92	6	92	2
					106.628	72.853							73.41	42.153				39.905	28.395			93	9	93	6	93	9	93	16		93	5	93	10	93	2	93	2
					106.746	72.978							73.57	42.198				39.905	28.639			94	8	94	20	94	17	94	18		94	3	94	5	94	1	94	7
					106.774	73.323							73.706	42.259				40.248	28.823			95	6	95	12	95	15	95	20		95	10	95	8	95	4	95	3
					106.999	73.468							73.788	42.35				40.475	29.188			96	6	96	14	96	20	96	8		96	2	96	6	96	1	96	3
					107.192	73.496							73.954	42.41				41.019	29.367			97	5	97	15	97	11	97	4		97	4	97	8	97	1	97	3
					108.333	73.681							73.962	42.582				41.151	29.479			98	9	98	9	98	11	98	10		98	7	98	7	98	4	98	0
					108.394	74.075							74.068	42.64				41.244	29.69			99	4	99	8	99	8	99	16		99	2	99	5	99	1	99	1
					108.492	74.076							74.33	42.758				41.329	29.784			100	13	100	10	100	8	100	6		100	11	100	3	100	1	100	3
					109.838	74.093							74.558	42.812				41.788	30.185			101	14	101	17	101	19	101	9		101	8	101	5	101	5	101	4
					110.867	74.13							75.625	43.108				41.812	30.2			102	8	102	10	102	15	102	8		102	8	102	1	102	4	102	5
					111.987	74.479							75.672	43.12				41.848	30.233			103	9	103	11	103	10	103	9		103	4	103	7	103	5	103	1
					112.008	74.762							76.227	43.156				42.085	30.288			104	7	104	9	104	4	104	12		104	4	104	1	104	3	104	5
					112.499	74.891							76.894	43.27				42.271	30.466			105	13	105	10	105	7	105	6		105	4	105	4	105	6	105	0
					112.523	75.305							77.074	43.364				42.359	30.721			106	11	106	14	106	9	106	15		106	5	106	6	106	2	106	4
					112.927	75.441							77.19	43.438				42.607	30.787			107	5	107	11	107	14	107	10		107	3	107	5	107	10	107	2
					113.231	75.749							77.258	43.447				42.729	30.807			108	7	108	9	108	11	108	8		108	2	108	7	108	4	108	3
					113.565	75.754							77.506	44.077				42.896	30.926			109	7	109	4	109	8	109	9		109	6	109	6	109	2	109	2
					113.576	75.923							78.434	44.79				43.08	31.076			110	7	110	11	110	9	110	12		110	6	110	2	110	3	110	4
					115.632	76.116							78.794	45.1				43.096	31.138			111	5	111	10	111	8	111	8		111	5	111	4	111	3	111	1
					115.763	76.17							79.366	45.227				43.564	31.193			112	13	112	13	112	9	112	12		112	5	112	7	112	3	112	1
					116.232	76.21							79.89	45.518				43.659	31.649			113	10	113	8	113	9	113	15		113	3	113	2	113	4	113	5
					116.515	77.159							80.353	45.65				43.862	31.936			114	10	114	7	114	8	114	10		114	4	114	4	114	5	114	3
					116.523	78.019							80.436	45.67				43.872	32.042			115	8	115	11	115	15	115	11		115	6	115	2	115	3	115	0
					117.131	78.09							80.878	46.014				44.047	32.501			116	9	116	7	116	11	116	4		116	6	116	4	116	6	116	3
					117.178	78.609							82.416	46.061				44.166	32.755			117	12	117	3	117	10	117	7		117	5	117	4	117	6	117	6
					117.193	78.804							82.974	46.284				44.458	32.961			118	9	118	8	118	11	118	8		118	6	118	7	118	5	118	1
					117.249	78.842							83.896	46.372				44.56	33.015			119	6	119	4	119	7	119	7		119	4	119	2	119	3	119	3
					117.322	80.102							84.134	46.441				44.796	33.242			120	7	120	7	120	11	120	6		120	5	120	3	120	3	120	2
					117.324	80.234							84.33	46.625				45.229	33.346			121	3	121	13	121	10	121	6		121	1	121	5	121	2	121	3
					117.416	80.373							84.646	47.443				45.261	33.824			122	7	122	2	122	6	122	10		122	4	122	3	122	7	122	3
					118.032	80.56							85.545	47.446				45.288	33.858			123	7	123	5	123	7	123	8		123	5	123	5	123	3	123	2
					118.675	80.882							86.041	47.666				45.678	34.533			124	7	124	6	124	5	124	13		124	4	124	8	124	8	124	7
					120.412	82.057							86.412	47.738				46.026	35.067			125	2	125	9	125	7	125	3		125	6	125	3	125	6	125	4
					121.02	82.296							87.384	47.818				46.17	35.944			126	8	126	10	126	3	126	11		126	5	126	2	126	3	126	6
					121.779	82.3							87.872	48.177				46.392	35.991			127	8	127	8	127	6	127	6		127	5	127	12	127	2	127	3
					121.812	82.483							88.244	48.306				46.574	36.042			128	6	128	7	128	8	128	9		128	4	128	10	128	4	128	9
					122.197	82.731							88.882	48.338				47.321	36.045			129	6	129	5	129	3	129	8		129	6	129	3	129	7	129	0
					122.339	82.937							88.909	48.488				47.354	36.182			130	6	130	6	130	7	130	5		130	9	130	4	130	7	130	3
					123.022	83.111							89.422	48.572				47.468	36.481			131	5	131	4	131	4	131	4		131	5	131	5	131	12	131	4
					124.009	83.524							89.468	48.631				47.74	37.043			132	8	132	5	132	9	132	10		132	3	132	8	132	7	132	6
					124.189	83.556							89.83	48.764				47.765	37.776			133	4	133	6	133	8	133	8		133	3	133	6	133	2	133	3
					124.438	83.625							89.899	48.838				47.98	38.274			134	6	134	2	134	8	134	4		134	1	134	6	134	3	134	9
					125.165	83.915							90.87	49.14				48.147	38.385			135	9	135	6	135	7	135	8		135	2	135	8	135	6	135	6
					125.536	84.145							90.932	49.826				49.368	38.395			136	9	136	7	136	5	136	5		136	4	136	3	136	8	136	9
					126.798	84.24							91.078	49.876				49.481	38.981			137	4	137	5	137	7	137	6		137	7	137	2	137	3	137	6
					126.81	84.493							92.253	49.978				49.753	40.251			138	5	138	2	138	2	138	6		138	4	138	8	138	7	138	2
					127.282	85.072							93.199	49.994				49.957	40.327			139	8	139	5	139	7	139	8		139	6	139	2	139	4	139	3
					128.458	85.473							94.688	50.3				51.204	40.513			140	5	140	5	140	5	140	7		140	5	140	4	140	2	140	7
					131.116	85.731							94.771	50.316				51.576	40.767			141	7	141	6	141	6	141	7		141	4	141	3	141	4	141	3
					131.476	85.827							94.79	50.562				52.05	40.987			142	11	142	5	142	7	142	3		142	6	142	3	142	10	142	6
					132.072	85.89							95.069	50.621				53.27	41.692			143	6	143	4	143	6	143	5		143	3	143	3	143	5	143	2
					132.602	85.973							95.928	50.686				54.921	41.887			144	8	144	5	144	5	144	6		144	2	144	3	144	2	144	7
					134.735	86.337							98.594	51.017				55.321	41.923			145	6	145	3	145	2	145	7		145	4	145	2	145	5	145	2
					134.939	88.751							98.768	51.147				55.45	42.442			146	9	146	6	146	7	146	5		146	2	146	2	146	5	146	11
					137.267	89.1							99.012	51.258				55.913	42.497			147	9	147	4	147	2	147	1		147	3	147	8	147	1	147	4
					137.839	89.34							99.252	51.333				55.95	43.123			148	6	148	5	148	0	148	4		148	6	148	3	148	4	148	6
					140.721	90.134							99.981	51.346				56.164	43.127			149	7	149	10	149	3	149	8		149	7	149	2	149	3	149	5
					141.056	90.477							100.282	51.538				56.314	43.313			150	9	150	10	150	4	150	10		150	5	150	4	150	7	150	2
					141.226	90.874							100.676	51.568				56.385	43.495			151	13	151	1	151	4	151	6		151	3	151	4	151	5	151	7
					142.165	91.007							101.862	52.166				56.394	43.508			152	7	152	5	152	2	152	4		152	4	152	4	152	4	152	4
					143.262	91.009							102.048	52.421				57.369	44.378			153	6	153	7	153	5	153	8		153	3	153	3	153	9	153	6
					143.797	91.341							102.13	52.522				57.878	44.629			154	5	154	3	154	3	154	1		154	4	154	2	154	4	154	7
					143.942	91.62							102.634	52.701				58.359	44.65			155	4	155	3	155	4	155	6		155	4	155	3	155	11	155	8
					144.543	93.997							102.716	52.772				58.371	44.932			156	9	156	4	156	4	156	5		156	2	156	2	156	8	156	7
					144.587	94.855							102.767	53.05				58.869	45.077			157	8	157	2	157	4	157	7		157	3	157	4	157	9	157	6
					144.869	95.096							102.829	53.526				59.336	45.119			158	5	158	4	158	2	158	2		158	3	158	2	158	5	158	5
					145.443	96.042							102.884	53.556				59.686	45.559			159	5	159	3	159	2	159	6		159	4	159	4	159	13	159	10
					146.078	96.659							103.752	53.586				60.026	45.604			160	10	160	3	160	3	160	6		160	2	160	9	160	9	160	9
					147.463	97.608							103.797	53.592				60.677	45.7			161	6	161	5	161	3	161	8		161	3	161	6	161	4	161	6
					148.113	97.701							103.834	53.754				61.223	46.915			162	6	162	2	162	3	162	4		162	7	162	4	162	8	162	4
					150.286	98.313							104.945	53.782				61.364	46.935			163	7	163	4	163	5	163	1		163	6	163	5	163	12	163	7
					150.423	98.687							105.036	53.872				61.788	47.619			164	3	164	5	164	2	164	8		164	2	164	8	164	2	164	6
					151.826	99.131							105.853	53.952				62.436	47.742			165	3	165	5	165	5	165	5		165	3	165	2	165	11	165	10
					153.063	99.904							106.054	54.058				62.951	48.086			166	7	166	2	166	2	166	5		166	3	166	6	166	7	166	7
					153.86	99.928							106.514	54.102				62.976	48.421			167	4	167	5	167	5	167	6		167	4	167	4	167	8	167	7
					155.625	101.354							108.152	54.237				63.335	48.451			168	8	168	4	168	5	168	10		168	2	168	3	168	8	168	6
					156.163	103.995							109.447	54.428				63.629	48.857			169	2	169	4	169	3	169	5		169	4	169	7	169	4	169	6
					156.508	104.733							109.874	54.483				64.845	49.478			170	11	170	3	170	6	170	2		170	3	170	4	170	6	170	9
					159.666	104.93							110.286	54.548				64.98	49.58			171	11	171	5	171	5	171	6		171	7	171	4	171	4	171	7
					161.026	104.938							110.719	54.682				68.114	50.159			172	5	172	4	172	5	172	2		172	3	172	4	172	8	172	6
					161.056	105.102							111.06	54.832				68.139	50.174			173	2	173	4	173	4	173	2		173	1	173	6	173	5	173	8
					162.663	106.67							111.22	55.149				68.214	50.845			174	10	174	5	174	2	174	3		174	1	174	8	174	9	174	9
					163.391	107.155							113.409	55.168				68.971	52.794			175	6	175	6	175	7	175	4		175	3	175	3	175	3	175	6
					165.026	107.297							113.754	55.394				71.031	53.103			176	7	176	5	176	5	176	2		176	1	176	3	176	7	176	7
					166.097	107.555							113.836	56.168				72.336	54.83			177	4	177	4	177	1	177	6		177	6	177	7	177	6	177	6
					166.444	107.84							114.144	56.448				73.349	56.307			178	4	178	5	178	2	178	4		178	1	178	5	178	6	178	4
					167.89	109.813							114.623	56.576				75.6	59.311			179	4	179	6	179	4	179	2		179	5	179	6	179	5	179	12
					169.358	110.351							115.297	56.656				76.045	61.79			180	9	180	8	180	6	180	6		180	4	180	6	180	5	180	14
					171.514	112.104							115.676	58.074				76.445	63.098
					171.973	112.753							117.25	58.848				76.462	63.267
					173.336	114.29							117.352	58.944				76.794	63.348
					173.969	116.005							117.541	59.152				76.813	63.671
					174.178	116.207							119.481	59.318				76.813	63.796
					176.017	116.406							119.865	59.378				78.737	63.966
					176.025	117.035							121.306	59.528				80.832	65.856
					176.166	118.109							124.843	59.585				83.298	66.017
					176.953	125.543							125.279	59.716				85.526	66.539
					179.762	126.815							126.815	60.091				85.562	66.981
					184.622	129.471							127.632	60.096				88.011	68.83
					186.44	130.048							129.98	60.296				90.606	68.897
					186.995	130.431							130.052	60.887				90.815	69.013
					189.29	130.975							130.098	62.279				93.229	69.076
					190.987	131.112							131.618	62.793				98.84	69.174
					194.314	133.843							133.814	62.912				100.791	69.235
					194.94	135.755							134.6	62.921				104.68	71.621
					197.876	137.485							135.065	62.999				109.337	75.912
					202.411	138.829							135.212	63.066				110.85	79.123
					203.625	141.38							135.293	63.133				112.595	80.03
					203.674	142.574							135.435	63.776				112.846	81.321
					211.211	143.147							138.584	63.974				113.974	81.589
					216.432	147.217							139.262	64.789				117.148	82.671
					224.28	161.302							143.202	65.102				119.071	84.485
					226.113	163.006							143.253	65.485				121.621	87.7
						170.812							146.212	65.677				123.089	90.422
						200.626							146.422	66.444				123.089	92.529
													148.764	66.473				124.579	93.212
													151.471	66.876				126.395	93.556
													153.38	67.38				126.395	93.976
													154.549	67.592				139.711	94.608
													161.775	68.226				140.091	96.562
													162.301	68.548				140.091	105.021
													162.467	69.532				168.858	125.92
													166.016	69.965				168.858	127.6
													167.815	70.16				172.807	163.205
													170.492	71.193				172.929	177.2
													172.082	71.424				182.211
													175.201	72.139				223.348
													178.356	72.924				223.348
													178.369	73.906
													187.742	74.596
													189.026	74.774
													192.106	74.999
													194.675	76.386
													198.3	76.409
														77.217
														77.82
														78.802
														80.288
														80.464
														80.481
														85.483
														88.316
														90.572
														95.077
														98.264
														99.44
														101.764
														102.576
														109.197
														109.72

## Sheet: Figure 5
Fig. 5b	contr.	PlexDKO			Fig. 5d	contr.	PlexDKO			Fig. 5f	contr.					PlexDKO					Fig 5g	contr.					PlexDKO						Fig 5h	contr.			PlexDKO				Fig 5j	contr.	PlexDKO		Fig 5k	contr.	PlexDKO		Fig 5m
	16.539	13.024				10.351	7.815				0	1.2	Rel 5	Rel 15		0	1.2	Rel 5	Rel 15			0	1.2	Rel 5	Rel 15		0	1.2	Rel 5	Rel 15				cells/pattern	Average Young's Modulus		cells/pattern	Average Young's Modulus				1.046	1.117			0.579	0.571
	21.569	13.464				10.508	7.885				84.4433	70.21	34.411	32.073		67.3317	66.494	47.9507	54.0037			192.49	161.657	169.061	140.673		142.529	250.531	142.204	153.714				7	7641.63		5	2436.73				1.061	1.127			0.635	0.574
	21.833	14.774				11.925	8.208				83.9038	87.1667	40.227	25.259		84.8862	71.9234	52.533	64.4238			208.163	200.163	197.733	172.391		220.816	287.884	159.265	177.714				8	5954.28		8	4196.7				1.064	1.131			0.672	0.58
	22.371	17.799				12.447	8.37				99.1896	91.205	52.013	62.2527		67.4373	77.8852	77.1135	78.282			271.102	254.939	200.245	216.653		251.102	319.429	225.878	180.816				8	2669.45		8	5220.13				1.086	1.142			0.68	0.582
	22.536	19.989				12.767	8.514															275.265	294.939	201.878	228.322		251.727	338.939	227.02	200.408				10	5179.82		8	5421.51				1.117	1.155			0.7	0.597
	23.018	20.735				12.852	8.765															302.169	310.449	208.898	231.55		270.693	361.857	233.714	232.653				10	6676.52		9	3434.04				1.126	1.188			0.712	0.597
	25.844	21.156				13.384	8.905															311.592	318.286	214.612	237.224		272.549	375.184	235.102	243.184				10	4298.58		10	4869.09				1.128	1.189			0.718	0.604
	26.173	21.207				14.5	9.071															311.837	318.857	219.02	238.733		288.816	375.918	237.551	243.184				10	3225.77		10	5140.88				1.129	1.194			0.726	0.619
	26.525	21.687				14.958	9.255															311.837	319.51	222.367	244.705		309.061	380.571	247.673	252.49				10	4319.06		10	5542.41				1.138	1.208			0.726	0.632
	28.412	23.308				15.95	9.784															313.061	324.49	223.755	244.735		311.51	384.327	250.612	256.98				11	4801.46		11	4226.39				1.144	1.219			0.73	0.66
	28.677	23.662				16.318	9.888															314.041	346.531	225.551	260.524		316.816	391.02	257.143	268.735				11	5858.18		11	3500.68				1.145	1.223			0.741	0.66
	29.428	24.004				16.749	10.716															332.082	346.694	228.327	264.398		317.878	396.735	257.959	280.653				11	4744.08		12	8745.14				1.149	1.23			0.742	0.667
	29.939	24.156				16.925	10.761															337.796	348	230.939	276.746		321.224	396.98	264	284				12	3762.51		12	5118.42				1.151	1.231			0.745	0.669
	30.514	24.241				17.435	10.802															339.347	365.469	233.714	276.907		356.898	418.531	277.306	287.837				12	3833.54		12	9781.44				1.155	1.254			0.746	0.678
	30.566	24.842				17.752	10.93															339.755	370.776	237.551	279.02		361.061	425.796	279.102	299.184				13	3458.77		12	3310.55				1.161	1.258			0.777	0.692
	32.271	24.87				17.786	11.157															343.184	373.469	240.49	289.175		361.143	428	286.612	300.245				13	6639.32		12	3139.73				1.162	1.258			0.778	0.697
	32.593	25.999				17.857	11.222															348.816	377.224	242.776	289.901		362.7	430.736	288.408	312.653				13	5198.42		12	2570.08				1.169	1.265			0.784	0.738
	32.699	25.999				18.648	11.306															359.592	381.633	245.388	295.712		379.184	441.388	292.082	326.22				13	6100.93		13	5871.96				1.185	1.284			0.797	0.744
	33.23	26.004				18.687	11.896															363.429	387.347	246.122	298.694		385.143	444.898	292.898	328.327				13	3351.75		13	5345.83				1.185	1.289			0.802	0.751
	34.473	27.353				19.173	12.344															367.755	390.463	252.735	300.163		406.286	455.02	303.918	330.122				14	5280.8		13	3673.56				1.208	1.3			0.803	0.758
	34.794	27.621				19.258	12.624															372.245	392.98	253.906	300.474		414.449	458.367	305.796	339.347				14	4251.79		13	4118.86				1.222	1.302			0.803	0.766
	36.026	27.952				19.396	12.767															392.653	405.551	259.02	307.253		416.571	462.531	312.816	340.898				14	3845.53		14	5999.46				1.234	1.306			0.807	0.768
	36.618	28.403				19.814	12.919															394.204	414.531	260.245	309.551		417.959	464.245	312.816	348.327				14	3711.51		14	2861.26				1.239	1.32			0.81	0.769
	37.859	28.456				20.257	12.946															395.347	421.633	264.398	313.469		427.592	466.694	314.694	350.612				15	4737.47		15	1698.11				1.245	1.332			0.818	0.776
	38.667	28.832				21.046	13.191															397.878	423.755	264.653	315.02		432.163	467.102	316.735	354.041				15	3989.94		15	3237.6				1.246	1.343			0.828	0.779
	38.832	29.128				21.185	13.294															398.695	426.776	266.335	322.286		432.189	469.469	320.245	356				15	2654.23		15	7174.4				1.247	1.354			0.844	0.791
	39.455	29.307				21.679	13.872															400.816	427.02	268.163	326.122		443.102	472.653	327.265	359.184				15	2762.21		15	2997.38				1.255	1.435			0.844	0.795
	39.874	30.47				22.166	15.75															401.143	432.816	269.551	327.269		455.02	473.388	329.306	361.306				16	4206.7		16	6098.56				1.275	1.445			0.855	0.795
	39.956	30.476				23.447	16.62															404.816	436.653	276.827	328.163		458.286	476.408	334.776	366.735				16	2995.76		16	3615.54				1.286	1.474			0.861	0.797
	41.388	30.921				24.261	17.252															405.878	442.857	283.265	328.163		460.163	476.571	337.878	368.245				17	1914.49		17	8609.92				1.288	1.494			0.862	0.812
	42.4	31.16				24.821	17.599															410.694	444.898	283.755	333.968		463.02	477.388	343.592	371.837				17	4214.11		18	3708.29				1.34	1.499			0.866	0.813
	42.615	31.273				25.563	17.627															410.801	446.776	284.252	334.857		468.082	491.592	344.245	372.082				18	3252.44		21	3724.12				1.343	1.516			0.869	0.817
	42.989	31.444				25.978	17.651															416.898	449.633	288.49	335.34		490.367	492.408	346.531	373.469				18	3468.94							1.348	1.516			0.871	0.82
	43.587	31.488				26.315	18.87															417.959	458.338	289.579	337.633		502.041	497.878	347.918	378.041				18	3768.46							1.349	1.582			0.874	0.828
	43.941	31.616				26.452	18.974															422.122	464.633	291.354	345.796		507.265	522.531	362.776	386.286				22	3117.24							1.37	1.616			0.874	0.838
	44.18	32.055				26.939	19.687															424.816	467.265	295.918	347.688		518.612	526.213	365.551	386.694												1.378	1.655			0.879	0.841
	45.372	32.306				28.083	20.507															427.429	467.619	300.635	350.109		523.02	529.224	365.796	386.857												1.378	1.674			0.886	0.842
	45.96	32.827				28.751	20.91															429.606	475.529	302.088	351.347		525.878	535.592	376.571	401.061												1.393	1.675			0.887	0.866
	46.152	33.917				29.024	21.583															453.469	477.551	304.163	353.822		548.085	537.633	376.898	408.816												1.404	1.719			0.888	0.875
	46.279	34.038				29.086	21.616															456.653	480.452	304.49	355.974		548.816	545.306	380.408	415.51												1.428	1.725			0.896	0.884
	46.534	34.198				29.839	22.704															471.102	486.939	305.388	356.653		556.245	547.673	380.653	422.367												1.471	1.742			0.921	0.887
	47.262	34.255				30.495	24.149															473.796	486.989	308	357.211		564.245	560.816	381.714	434.122												1.489	1.75			0.94	0.896
	47.69	34.343				31.012	24.734															474.488	493.878	308.571	362.7		564.735	561.644	384	434.286												1.575				0.942
	47.702	34.441				31.618	25.87															476.163	495.184	315.429	367.102		569.714	563.429	385.633	441.551												1.728				0.956
	48.04	35.181				32.114	26.671															481.224	504.245	315.592	367.784		590.286	567.132	385.714	443.918
	48.144	35.37				32.306	27.016															481.796	508.735	316.938	368.026		595.51	584.08	389.959	451.639
	48.302	35.425				32.763	27.326															482.286	511.102	319.521	374.857		596.025	585.694	390.286	454.286
	48.655	35.442				39.459																488.082	514.449	323.153	377.308		597.469	586.531	393.143	465.306
	49.178	35.56				40.644																489.959	515.56	325.574	377.388		597.796	586.857	393.388	469.796
	49.5	36.144				42.608																494.576	517.174	327.51	378.204		609.959	591.02	396.898	471.493
	49.678	36.614																				498.612	517.658	329.959	378.76		612.163	591.747	400.082	472.163
	49.754	36.716																				498.692	519.595	335.017	379.325		612.735	591.755	400.49	475.429
	49.924	37.14																				502.367	520.563	339.102	381.585		613.959	595.541	401.551	476.898
	51	37.238																				509.796	523.755	343.02	382.122		622.739	597.388	403.02	485.796
	51.347	37.263																				513.878	525.143	343.102	382.392		623.347	600.49	403.02	491.102
	52.05	37.433																				513.878	529.764	344.163	383.673		628.49	600.948	403.673	493.143
	52.344	37.478																				514.776	532.427	345.796	383.845		630.449	601.796	404.408	496.653
	52.526	37.534																				515.237	534.768	346.449	384.735		639.526	603.854	408.735	504.082
	52.602	37.629																				515.837	543.646	348.98	386.589		640.414	613.09	409.551	504.49
	52.638	39.628																				516.408	546.122	349.141	387.253		641.796	615.102	409.633	506.939
	52.78	39.893																				517.739	546.449	354.367	387.558		642.432	615.556	410.204	520.49
	53.115	39.956																				529.143	548.082	355.265	387.638		642.939	616.816	413.224	523.065
	53.45	40.128																				529.959	548.246	355.347	388.768		646.857	620.898	418.776	529.038
	53.518	40.832																				531.298	549.306	356.571	388.898		647.918	621.796	419.347	531.02
	53.628	41.232																				535.037	553.573	356.98	390.544		649.959	622.612	420.49	540.498
	54.48	41.28																				537.306	554.204	359.552	390.776		652.762	622.612	427.755	542.939
	55.496	41.633																				539.265	558.496	361.143	390.947		660.327	624	430.367	550.449
	56.434	41.649																				540.735	560.163	362.204	391.837		662.122	633.224	432.735	553.878
	57.972	41.817																				544.735	562.286	362.449	391.916		668.49	654.457	433.388	554.449
	58.192	41.912																				545.26	568.1	366.531	391.997		686.175	660.49	444	555.348
	59.236	42.307																				545.714	568.504	368.245	392.804		687.347	668.258	444.98	556.801
	59.742	43.058																				547.347	578.531	368.995	392.884		688.327	670.286	463.02	569.224
	60.829	43.34																				547.429	578.915	370.694	393.207		698.694	675.603	465.796	572.216
	61.114	43.58																				548.246	579.238	379.567	394.337		701.551	681.387	466.367	576.327
	61.765	44.641																				549.457	581.551	379.89	394.714		703.447	688.571	469.388	580.529
	62.076	44.654																				550.612	581.796	380.245	396.032		710.145	698.776	470.776	585.224
	62.38	44.675																				551.673	582.612	380.735	397.143		712.082	700.138	471.837	586.179
	62.862	45.305																				554.407	585.372	381.714	397.143		716.49	704.408	472.816	587.102
	63.896	45.414																				560.163	585.694	382.041	398.937		723.265	708.327	474.776	591.102
	64.074	45.526																				562.449	585.878	383.845	399.664		726.857	722.367	475.837	594.694
	64.663	46.386																				567.673	586.546	384.248	405.878		727.347	723.429	480.653	603.102
	65.143	46.932																				569.876	588.245	384.733	407.976		742.509	729.031	481.388	605.226
	65.328	47.111																				570.845	598.204	385.224	408.219		744.816	731.291	482.041	605.469
	65.69	47.368																				574.939	599.011	388.203	410.398		745.143	731.755	486.041	609.224
	66.121	48.526																				575.837	600.163	388.898	410.64		758.531	737.306	491.265	614.426
	66.368	49.294																				578.939	604.741	391.184	410.721		761.878	742.67	491.347	615.879
	66.908	49.895																				585.224	614.023	392.723	411.85		765.466	760.653	493.306	617.878
	66.914	51.155																				586.286	614.041	396.516	412.335		774.227	774.469	495.837	619.834
	67.992	51.332																				588.98	614.122	397.551	413.303		778.236	777.536	503.102	621.469
	68.053	51.343																				589.959	616.363	400.327	415.518		781.714	780.926	508.898	625.306
	68.151	51.504																				593.061	619.511	400.898	417.258		783.918	782.459	509.143	627.02
	68.313	51.753																				593.433	619.837	403.134	417.5		790.288	784.549	509.551	633.796
	68.506	52.086																				595.102	621.851	403.837	418.122		790.288	786.845	512.245	646.122
	69.402	52.168																				595.541	624.082	403.941	418.286		793.275	788.566	518.122	646.467
	69.544	53.115																				602.367	629.357	407.184	419.033		798.52	789.551	528.553	653.004
	69.622	53.589																				602.776	633.635	407.734	419.437		799.02	791.673	528.98	664.707
	69.7	53.589																				604.571	635.087	408.488	419.679		801.587	793.839	535.673	669.227
	70.63	53.768																				604.58	639.203	410.317	420.082		801.623	795.372	537.306	671.325
	70.906	53.959																				606.113	641.705	410.64	421.293		803.918	796.18	539.918	674.531
	72.006	54.366																				606.275	643.32	410.694	424.521		804.977	797.955	551.347	674.715
	72.412	55.092																				606.286	644.245	411.265	425.006		809.796	799.004	551.797	692.735
	73.341	55.11																				607.837	647.755	412.093	425.894		814.393	818.367	554.864	701.306
	74.095	55.349																				608.05	649.388	412.173	426.122		817.406	820.082	559.303	712.728
	74.438	55.77																				609.143	649.857	412.496	426.71		831.933	826.606	559.673	715.678
	74.556	55.874																				609.143	651.02	412.898	427.508		838.147	835.673	560	719.023
	75.262	56.085																				613.781	651.067	415.429	429.848		843.233	840.488	565.959	736.052
	75.296	56.728																				614.669	651.102	417.5	433.077		852.272	844.12	579.102	737.667
	75.346	56.965																				617.878	651.265	418.468	433.319		854.694	844.816	583.51	741.541
	75.996	57.44																				618.612	659.755	418.468	433.803		866.396	853.724	584.163	753.082
	76.81	58.193																				620.735	661.878	418.776	433.884		869.866	863.409	588.898	757.551
	76.832	58.812																				621.388	663.335	423.755	434.691		871.964	874.511	590.286	759.02
	77.355	58.845																				623.51	666.367	423.795	434.771		873.224	874.869	595.299	762.204
	77.382	58.886																				623.673	666.449	426.449	435.498		880.439	878.122	597.224	770.192
	77.802	59.229																				625.241	667.347	428.245	437.112		885.306	879.793	597.558	773.224
	77.812	59.551																				625.633	669.908	428.816	438.403		889.433	881.828	599.755	776.648
	77.893	59.717																				626.286	671.102	429.687	438.565		901.664	892.948	610.956	792.571
	78.411	59.775																				628.55	671.429	431.14	439.291		905.646	897.467	612.49	794.122
	79.512	60.429																				629.841	671.755	432.35	440.179		914.829	899.404	612.735	804.492
	79.828	60.526																				633.635	671.89	432.834	440.259		918.857	904.973	615.529	806.026
	80.448	60.772																				635.429	672.163	433.319	442.358		923.592	914.041	622.449	809.306
	80.972	60.868																				638.204	672.213	433.388	445.021		928.898	920.146	634.122	823.62
	81.033	61.239																				638.286	673.101	436.547	445.183		932.172	924.343	641.061	824.508
	83.293	61.492																				641.302	673.585	437.112	446.474		938.71	924.585	643.51	825.476
	83.548	62.027																				642.367	673.746	440	448.653		953.236	925.796	654.367	827.817
	83.594	62.745																				643.4	675.184	441.067	451.155		953.317	926.367	655.673	829.754
	83.778	63.036																				644.163	675.441	442.761	453.253		954.851	927.491	660.735	832.175
	85.248	63.552																				647.095	676.329	443.811	456.401		960.082	928.98	668.245	832.735
	85.998	63.728																				650.26	678.347	445.344	458.499		962.76	929.061	673.714	834.193
	86.422	64.208																				654.538	678.939	445.633	460.759		964.082	931.02	692.163	839.439
	87.042	64.82																				656	679.396	446.474	460.921		966.15	931.673	710.776	844.12
	87.082	65.812																				660.752	679.638	448.976	461.809		967.441	944.163	713.469	844.846
	87.237	66.446																				663.093	682.822	450.106	463.423		969.061	945.714	714.019	848.254
	87.538	66.604																				663.577	684.082	451.72	463.988		970.041	952.026	722.367	848.478
	87.674	66.944																				664.082	686.256	455.352	464.956		970.427	952.163	733.796	849.285
	88.793	67.014																				664.313	686.821	456.24	466.49		971.719	955.738	753.633	853.633
	89.011	68.453																				664.887	688.49	457.208	467.02		973.172	957.514	754.531	855.918
	90.293	69.152																				665.03	688.677	460.735	467.458		978.014	957.514	760.653	856.629
	91.018	69.186																				665.317	689.306	461.243	467.539		984.417	960.097	763.735	860.181
	91.842	70.022																				665.353	690.211	461.469	467.619		985.564	964.778	767.286	868.009
	91.999	70.669																				666.321	691.102	462.373	467.7		986.857	972.364	771.102	871.722
	92.281	70.966																				667.102	691.986	463.826	468.023		988.909	981.565	774.041	873.551
	92.808	71.674																				668.245	692.793	463.918	468.265		994.559	989.797	777.224	887.944
	93.276	71.754																				669.306	694.569	464.23	468.346		997.388	999.482	778.122	896.607
	93.508	71.795																				674.204	695.779	464.714	469.469		998.191	1000.29	789.633	899.265
	93.908	72.714																				675.441	696.425	465.959	469.96		998.756	1002.39	792.898	902.229
	93.938	72.844																				680.122	696.425	466.086	470.686		1009.38	1007.88	795.776	903.117
	95.288	73.196																				682.947	697.555	466.409	470.686		1011.43	1010.38	796.987	903.837
	95.794	73.248																				683.512	699.837	468.082	471.102		1012.88	1019.34	808.082	903.837
	96.658	73.276																				683.918	700.571	469.061	471.332		1015.46	1022.81	811.755	908.327
	96.692	74.439																				685.772	701.33	469.96	471.655		1020	1026.6	816.49	911.107
	97.266	75.028																				686.939	702.155	470.202	471.736		1020.29	1027	824.293	917.16
	98.054	75.321																				688.571	702.882	470.605	473.834		1021.71	1028.46	842.204	919.581
	98.908	76.006																				693.143	704.163	470.612	473.914		1025.47	1032.33	845.306	921.599
	99.771	76.136																				694.156	706.029	470.767	474.56		1026.03	1034.35	846.46	931.526
	100.116	76.234																				697.633	707.102	470.928	474.722		1026.17	1038.95	862.694	943.309
	101.06	77.358																				699.429	708.327	471.332	474.802		1026.46	1040.4	865.507	947.587
	102.362	77.756																				703.429	708.612	471.897	476.013		1029.61	1041.53	881.111	947.99
	102.366	78.034																				704.012	708.653	474.041	477.869		1032.73	1048.07	884.653	948.313
	102.9	78.406																				705.222	710.449	475.347	478.596		1039.76	1049.76	885.926	949.201
	102.972	79.538																				707.918	712.244	476.739	478.757		1040.8	1053.39	891.728	954.205
	103.812	79.66																				710.939	712.408	477.796	478.999		1046.94	1058.96	898.517	956.223
	103.98	79.768																				711.837	714.1	478.204	479.806		1047.5	1063.59	899.184	960.097
	104.046	80.25																				718.204	714.776	478.757	480.048		1059.93	1065.74	899.184	963.486
	104.483	80.896																				722.694	715.391	479.322	480.452		1061.06	1066.2	901.422	965.181
	104.75	80.998																				725.878	715.956	479.725	480.694		1077.82	1066.37	907.959	965.423
	104.897	81.717																				726.368	716.571	480.245	481.34		1081.72	1067.27	919.178	969.781
	110.473	81.751																				727.417	718.122	481.34	481.743		1085.36	1069.96	920.898	977.816
	110.692	82.166																				728.547	718.458	484.816	483.358		1090.12	1070.45	922.648	978.857
	110.85	82.316																				731.049	719.346	484.898	483.761		1093.59	1071.8	925.473	980.273
	110.968	82.337																				731.856	719.51	485.714	486.254		1094.07	1071.84	927.429	989.555
	111.676	82.364																				732.582	719.911	486.204	487.554		1098.99	1072.85	934.189	990.443
	114.86	82.432																				736.653	720.072	487.312	487.958		1102.22	1079.62	938.694	991.878
	116.008	82.774																				737.182	722.367	487.554	488.361		1104.08	1081.24	939.032	993.267
	118.334	83.424																				739.846	723.429	487.554	488.442		1105.14	1083.99	943.067	993.469
	119.248	84.942																				741.505	724.108	490.137	488.765		1109.31	1084.87	948.717	999.562
	119.288	85.445																				742.913	724.98	490.217	489.249		1111.18	1086.81	952.914	1003.11
	120.639	85.95																				748.535	725.318	490.46	489.814		1111.67	1098.53	963.648	1007.88
	120.85	88.745																				750.939	727.102	491.673	490.137		1112.24	1110.78	965.1	1008.52
	121.121	88.756																				752.898	729.838	494.737	491.186		1122.4	1113.88	976.245	1013.69
	121.55	89.254																				755.826	732.743	494.818	492.961		1122.45	1121.88	989.582	1014.09
	122.192	90.64																				757.036	732.824	494.979	493.123		1123.29	1122.37	992.38	1020.82
	122.271	90.756																				757.388	735.192	496.997	493.688		1123.45	1123.53	998.836	1021.22
	122.391	90.994																				757.796	735.592	499.095	493.714		1125.47	1126.37	1012.9	1025.55
	124.137	91.312																				758.204	738.635	499.741	494.657		1126.32	1128.05	1019.42	1026.37
	125.108	91.4																				760.49	739.926	499.918	496.327		1129.58	1128.05	1022	1027.24
	125.732	91.784																				760.507	741.224	500.327	496.835		1130.47	1147.18	1026.6	1029.18
	126.586	92.474																				760.588	741.863	500.951	497.239		1138.51	1149.52	1042.61	1031.52
	126.904	92.503																				763.089	742.025	501.113	497.32		1139.81	1153.8	1046.53	1033.86
	128.292	93.108																				764.031	742.267	501.678	497.481		1140.56	1155.09	1046.86	1036.28
	129.586	93.625																				766.122	743.8	503.429	497.481		1141.04	1156.86	1047.1	1039.03
	130.089	93.802																				766.721	744.123	503.837	497.589		1147.5	1158.12	1047.84	1043.47
	130.393	94.175																				767.592	745.011	505.713	497.965		1147.9	1160.73	1049.68	1049.52
	131.17	94.484																				767.673	745.306	507.184	498.046		1148.23	1161.38	1050.81	1051.51
	132.618	94.984																				767.851	747.109	508.245	499.499		1148.71	1170.58	1068.24	1051.94
	133.584	95.088																				774.711	747.19	508.699	499.822		1149.6	1173.65	1069.7	1052.43
	136.446	97.648																				775.276	747.674	509.264	502.324		1155.97	1175.51	1069.7	1054.2
	139.036	97.864																				776.227	748.898	510.071	502.647		1156.59	1180.27	1071.15	1055.25
	140.127	97.89																				777.133	749.288	510.071	502.808		1159.36	1187.05	1071.71	1055.44
	140.257	99.532																				777.375	749.45	511.02	502.888		1167.76	1190.88	1071.88	1055.73
	140.31	99.638																				777.633	749.45	512.573	503.131		1173.81	1194.29	1073.01	1056.44
	140.922	99.668																				777.796	749.959	512.815	503.534		1177.68	1195.12	1076.96	1060.16
	141.817	99.8																				779.429	750.58	515.156	505.391		1185.71	1199.72	1084.39	1060.9
	142.368	101.158																				782.298	750.661	516.367	505.713		1194.55	1203.99	1084.87	1062.94
	143.143	101.194																				782.397	751.548	518.393	505.875		1196.05	1207.79	1095.61	1065.66
	143.354	101.541																				782.694	753.889	518.465	508.215		1198.75	1215.42	1096.25	1074.14
	143.642	101.65																				783.912	756.245	518.626	508.7		1201.41	1216.57	1102.79	1075.02
	148.023	101.652																				783.918	757.061	519.514	509.469		1204.8	1217.15	1107.43	1079.22
	148.068	102.336																				786.253	758.328	520.163	509.749		1206.01	1221.27	1108.19	1088.16
	151.023	102.782																				788.109	760.91	520.483	509.878		1210.93	1222.23	1109.39	1088.91
	153.186	103.046																				788.245	761.879	520.653	509.991		1211.82	1222.8	1112.39	1091.81
	153.802	103.33																				788.997	762.605	520.833	510.636		1213.92	1222.96	1116.16	1093.26
	155.418	103.376																				789.804	762.767	523.227	512.089		1214.86	1223.69	1119.49	1094.69
	156.943	103.682																				789.965	763.17	524.437	512.735		1219.72	1224.01	1120.44	1097.14
	157.913	104.664																				794.324	766.237	525.164	512.896		1220.22	1225.46	1123.45	1100.53
	158.394	105.524																				794.694	770.192	525.406	513.38		1221.06	1232.48	1123.59	1106.66
	160.244	108.316																				796.163	771.483	526.213	513.38		1225.06	1237.55	1126.92	1106.74
	165.568	108.668																				798.036	771.644	527.181	514.026		1229.74	1240.96	1133.46	1108.44
	166.309	108.685																				799.102	773.339	527.666	514.591		1233.79	1244.03	1137.14	1110.54
	170.273	109.182																				800.082	775.223	529.925	514.995		1234.83	1244.98	1138.62	1110.62
	171.93	109.761																				802.233	776.81	530.329	515.184		1236.36	1247.56	1139.83	1117.64
	171.951	113.346																				803.201	777.536	532.245	515.802		1240.23	1248.3	1140.15	1118.53
	177.929	113.556																				805.959	777.536	532.347	516.125		1240.72	1256.86	1151.54	1122.4
	183.4	113.992																				808.571	778.343	533.234	516.528		1242.82	1257.1	1152.57	1123.37
	183.431	114.446																				808.816	779.231	534.042	517.335		1244.19	1259.36	1153.15	1127.08
	183.908	115.054																				810.626	779.392	534.612	517.633		1244.83	1266.64	1158.78	1128.78
	191.408	115.534																				812.898	779.796	534.687	518.694		1246.45	1267.92	1163.24	1132.57
	194.381	115.65																				815.184	780.361	534.929	520.321		1247.9	1269.37	1163.4	1132.9
	196.85	119.684																				816.082	780.926	535.898	520.402		1253.71	1269.93	1163.64	1136.77
		122.828																				817.164	786.495	536.624	520.806		1253.79	1273.73	1168.72	1141.04
		123.074																				818.858	787.918	537.189	520.967		1255.57	1275.02	1177.8	1146.61
		124.43																				819.1	788.898	538.319	521.451		1262.62	1276.98	1178.12	1149.6
		124.774																				819.585	789.061	538.723	522.776		1264.63	1278.12	1179.26	1159.77
		126.528																				820.816	789.642	539.933	523.128		1268.08	1286.44	1187.53	1176.88
		127.986																				821.061	789.965	540.902	524.841		1271.31	1287.61	1190.27	1181.56
		129.578																				822.428	792.386	541.789	524.922		1271.95	1291.24	1192.78	1185.19
		130.762																				824.589	792.79	542.354	525.809		1274.78	1292.69	1197.54	1191.08
		135.99																				825.551	794.592	543.102	527.666		1278.16	1293.58	1205.53	1193.58
		136.872																				829.592	795.13	543.162	528.554		1284.54	1297.94	1207.92	1195.44
		145.082																				830.122	795.695	544.98	529.442		1285.19	1304.23	1208.9	1200.28
		148.984																				832.094	796.027	549.469	530.248		1289.62	1305.2	1217.23	1200.57
		164.254																				832.498	798.117	550.748	530.49		1302.7	1305.38	1219.33	1206.34
		169.136																				832.74	798.197	550.909	532.508		1308.54	1310.45	1221.02	1212.95
		173.166																				833.388	799.65	551.071	534.042		1311.69	1310.86	1227.1	1213.96
		207.876																				840.653	805.633	551.232	534.526		1313.92	1311.27	1227.88	1216.1
																						841.941	809.143	551.878	534.687		1315.86	1311.34	1233.63	1216.26
																						841.941	811.81	552.12	535.575		1318.92	1311.66	1234.42	1216.75
																						842.183	812.482	552.766	536.327		1321.02	1312.22	1236.8	1225.46
																						844.408	812.98	553.061	536.463		1331.92	1315.28	1237.55	1232.89
																						844.443	814.742	555.102	537.028		1332.32	1318.01	1238.21	1234.58
																						844.523	815.227	555.913	537.835		1335.71	1318.68	1248.3	1235.39
																						844.765	815.469	557.608	538.884		1336.92	1325.86	1248.42	1239.42
																						844.846	817.325	557.77	540.579		1340.71	1326.27	1251.13	1242.25
																						845.654	818.612	559.464	541.063		1344.1	1331.67	1253.31	1248.33
																						847.184	819.585	561.079	541.225		1345.99	1332.64	1253.39	1254.76
																						851.141	822.087	563.419	541.709		1347.25	1334.34	1276.47	1257.5
																						851.948	822.894	565.195	541.789		1351.44	1334.74	1279.35	1261.14
																						852.271	825.143	566.002	542.435		1363.27	1340.95	1280.99	1267.75
																						852.917	825.315	566.172	543		1372.39	1341.44	1285.91	1270.98
																						853.061	826.687	567.02	543.242		1377.98	1344.18	1294.06	1271.31
																						853.482	827.171	567.777	543.646		1379.27	1344.75	1296.49	1276.71
																						853.482	827.252	568.408	545.224		1379.61	1345.56	1301.09	1279.21
																						853.885	827.837	569.149	545.583		1380.83	1346.77	1304.15	1279.21
																						856.549	828.059	569.311	546.309		1380.99	1347.35	1305.93	1279.54
																						859.015	828.463	572.539	546.612		1381.43	1359.47	1313.92	1279.7
																						861.878	828.463	573.185	546.793		1381.79	1361.37	1317.15	1281.96
																						864.082	829.754	573.669	546.874		1383.25	1368.07	1319.08	1285.83
																						865.507	834.435	574.072	547.439		1383.51	1369.44	1320.54	1286.8
																						866.153	834.758	576.082	548.408		1383.65	1371.67	1320.86	1288.41
																						866.332	838.067	576.897	549.376		1384.62	1371.7	1324.33	1294.94
																						866.531	839.035	578.108	549.457		1393.05	1375.82	1325.06	1294.95
																						867.755	839.116	579.964	549.714		1394.71	1387.04	1325.46	1296.57
																						871.802	841.456	580.529	550.531		1409.48	1396.81	1326.02	1300.84
																						873.388	842.286	581.175	550.99		1411.09	1406.1	1329.49	1309.8
																						877.388	843.071	581.417	551.824		1414.29	1418.35	1333.31	1311.18
																						879.712	844.765	582.95	552.766		1414.71	1420.53	1335.55	1321.71
																						881.224	845.008	583.031	553.412		1420.94	1420.88	1338.21	1321.99
																						882.259	845.714	583.515	553.815		1421.22	1426.99	1343.4	1329.66
																						884.312	846.138	583.515	554.622		1427.34	1428.28	1344.12	1329.9
																						884.571	846.622	583.757	557.124		1428.34	1434.33	1345.64	1334.37
																						885.039	847.51	584.645	557.85		1434.74	1435.87	1346.85	1335.06
																						885.442	847.59	584.726	559.465		1437.38	1438.67	1348.22	1335.63
																						887.102	849.366	585.129	559.626		1437.56	1445.39	1354.68	1335.71
																						887.137	849.633	587.066	559.949		1441.11	1448.16	1354.84	1337.55
																						887.621	849.769	587.551	560.082		1441.4	1451.69	1356.21	1340.47
																						888.571	850.204	588.519	560.514		1441.54	1454.83	1359.03	1340.68
																						893.109	850.657	588.923	560.756		1441.76	1457.14	1372.1	1342.97
																						894.32	850.899	591.182	560.836		1447.73	1457.42	1372.11	1346.36
																						897.959	853.643	592.151	560.837		1449.67	1461.69	1372.75	1346.52
																						898.84	853.885	593.551	560.917		1450.73	1461.77	1379.94	1349.11
																						902.956	855.822	595.265	561.24		1453.22	1479.93	1385.59	1352.98
																						904.731	857.714	596.832	561.644		1456.98	1479.93	1387.6	1361.21
																						905.215	859.673	597.478	562.208		1458.55	1480.14	1387.85	1365.09
																						912.479	859.918	598.608	562.612		1459.27	1480.28	1393.48	1369.61
																						917.411	862.279	599.899	563.096		1461.05	1483.16	1394.34	1378.73
																						917.555	863.57	601.755	563.097		1467.51	1483.57	1407.13	1387.85
																						918.451	864.539	604.338	563.258		1471.3	1484.98	1410.61	1391.4
																						920.146	865.265	607.243	563.339		1472.35	1489.22	1410.86	1392.77
																						920.953	865.507	607.808	563.742		1475.58	1499.79	1416.01	1395.27
																						921.142	866.314	610.31	564.71		1477.03	1502.13	1418.43	1397.21
																						922.083	867.755	612.409	565.276		1478.8	1506.33	1423.61	1397.61
																						923.184	867.767	613.216	565.679		1478.8	1508.18	1424.81	1399.55
																						923.617	868.171	613.942	565.921		1481.43	1513.67	1428.04	1405.92
																						925.159	868.736	614.668	566.971		1484.94	1515.93	1433.69	1408.27
																						926.361	869.866	614.812	567.033		1489.62	1519.6	1434.61	1410.55
																						927.168	870.027	615.96	567.051		1490.33	1519.8	1435.62	1411.33
																						927.168	871.02	616.283	567.293		1492.28	1520.61	1442.97	1411.7
																						927.265	871.673	617.412	567.293		1492.49	1523.52	1446.36	1413.35
																						928.782	871.802	619.116	568		1498.22	1525.45	1452.98	1416.66
																						932.49	873.013	619.188	569.551		1499.71	1530.21	1459.19	1420.05
																						934.286	873.793	620.735	570.925		1510.93	1539.09	1471.94	1426.2
																						938.063	875.838	620.883	572.216		1514.58	1546.57	1472.43	1431.21
																						942.987	876.735	621.206	572.408		1514.72	1555.47	1472.83	1432.23
																						943.309	876.806	622.416	572.98		1516.25	1555.61	1475.33	1435.3
																						943.551	877.613	624.595	574.638		1516.74	1562.35	1476.95	1442.32
																						943.918	880.519	625.402	575.041		1519.35	1564.6	1477.19	1446.44
																						947.345	880.761	627.259	575.122		1520.33	1575.25	1478.56	1448.13
																						950.367	881.714	627.265	575.837		1524.4	1575.41	1481	1452.17
																						952.107	883.263	628.711	576		1530.07	1577.28	1481.72	1455.96
																						954.857	883.586	628.711	576.082		1535.22	1581.22	1487.28	1458.38
																						956.735	885.281	628.954	576.09		1536.51	1583.56	1488.17	1460.32
																						957.155	885.442	629.388	576.252		1538.68	1584.13	1490.43	1461.77
																						957.595	889.074	629.714	576.333		1539.97	1585.5	1490.51	1468.95
																						959.451	890.042	629.922	576.413		1541.12	1585.66	1491.96	1471.24
																						959.935	890.123	630.245	577.143		1541.51	1588.4	1507.86	1477.59
																						964.132	890.123	633.388	578.798		1546.03	1590.26	1509.96	1480.34
																						964.186	890.776	633.554	580.529		1547.97	1590.26	1511.57	1482.84
																						966.069	892.383	633.554	581.417		1548.73	1595.1	1512.06	1483.57
																						972.848	893.594	634.361	581.901		1549.91	1599.7	1515.04	1483.89
																						974.516	894.885	635.249	582.204		1555.07	1601.95	1515.36	1484.21
																						976.327	898.597	636.54	584.322		1559.03	1609.31	1517.06	1493.25
																						979.466	899.837	637.347	584.484		1559.11	1610.68	1521.01	1498.58
																						979.837	902.713	637.388	585.856		1560.88	1611.86	1521.09	1505.96
																						980.355	903.682	637.831	585.937		1566.86	1615.68	1532.07	1507.29
																						981.469	904.731	639.042	585.937		1577.19	1617.88	1534.98	1508.99
																						982.533	906.426	639.688	586.34		1582.12	1622.38	1547	1511.01
																						982.612	908.767	640.245	586.421		1584.53	1625.21	1549.18	1511.73
																						984.47	909.878	640.653	586.833		1585.5	1625.29	1550.8	1516.33
																						984.704	911.026	640.653	587.067		1585.74	1626.74	1551.84	1518.84
																						987.918	911.268	643.158	587.067		1590.42	1626.92	1553.46	1523.84
																						988.183	911.591	647.274	587.673		1604.82	1629.93	1562.26	1533.04
																						990.586	912.479	647.274	588.196		1607.13	1630.21	1562.98	1538.12
																						990.765	913.205	648.646	588.519		1607.41	1633.52	1563.38	1538.61
																						991.411	913.77	648.816	589.891		1613	1639.01	1574.77	1541.92
																						992.163	916.514	649.388	591.183		1618.99	1643.85	1575.73	1548.29
																						992.622	916.676	649.633	592		1624.96	1644.17	1582.51	1549.18
																						993.886	916.837	650.099	592.716		1625.61	1646.35	1582.84	1556.44
																						994.604	916.918	650.825	592.797		1631.1	1650.23	1584.59	1557.09
																						997.473	917.483	650.906	593.362		1631.18	1652.32	1584.77	1557.09
																						999.805	917.725	652.601	593.604		1631.94	1654.66	1590.18	1567.02
																						1000.05	918.451	652.735	594.169		1636.42	1658.06	1593.57	1567.82
																						1001.98	919.102	654.412	594.33		1639.49	1664.11	1594.92	1568.07
																						1002.78	919.42	654.457	595.218		1650.95	1670.83	1603.5	1568.31
																						1003.03	920.408	654.531	595.265		1651.17	1672.42	1611.97	1570.53
																						1003.36	920.792	655.426	595.621		1659.92	1675.33	1613.26	1571.51
																						1003.76	921.034	655.426	596.348		1667.34	1677.71	1614.47	1571.78
																						1003.84	921.142	658.815	596.671		1672.4	1678.31	1619.56	1573.39
																						1005.94	921.438	658.896	596.98		1673.84	1681.86	1629.97	1574.68
																						1010.13	922.041	659.865	598.447		1674.92	1682.88	1630.29	1577.83
																						1010.22	926.441	660.187	599.173		1675.89	1683.8	1635.7	1578.64
																						1010.82	927.006	660.268	599.429		1677.91	1683.8	1637.83	1581.95
																						1016.27	927.814	661.237	599.576		1683.6	1687.76	1640.14	1582.59
																						1016.84	928.943	661.317	601.836		1685.9	1694.94	1644.5	1584.77
																						1018.04	929.508	662.286	602.159		1694.45	1702.12	1645.63	1587.51
																						1018.37	929.831	662.528	602.24		1695.22	1703.17	1664.27	1590.5
																						1019.28	930.073	662.689	602.903		1695.26	1709.31	1665.96	1590.91
																						1021.84	931.284	664.142	603.531		1700.59	1722.94	1670.64	1594.86
																						1023.13	933.544	664.384	605.306		1702.25	1724.96	1670.64	1595.79
																						1024	933.786	665.433	605.71		1702.78	1726.17	1676.86	1601.16
																						1025.55	934.674	665.998	606.194		1704.24	1729.24	1678.61	1602.85
																						1026.86	935.965	667.532	606.194		1705.27	1740.21	1678.72	1615.28
																						1029.67	936.781	668.408	607.001		1709.95	1744.43	1679.04	1618.02
																						1030.23	938.204	669.227	607.889		1715.02	1745.06	1679.86	1623.43
																						1031.12	939.516	669.388	609.261		1716.57	1757.33	1683.96	1627.21
																						1032.49	943.148	669.63	610.449		1719.72	1758.29	1685.17	1633.76
																						1033.3	943.632	671.648	611.117		1724.88	1762.65	1686.61	1634.89
																						1034.51	943.794	672.616	613.861		1725.85	1765.72	1694.05	1646.6
																						1036.65	943.874	672.98	617.09		1729.8	1768.54	1694.79	1654.5
																						1036.85	944.439	673.02	617.412		1740.41	1769.43	1696.23	1660.23
																						1037.74	944.52	675.504	619.107		1741.59	1774.03	1702.47	1663.62
																						1037.9	948.403	676.41	619.995		1746.75	1778.15	1704.62	1678.07
																						1041.09	949.04	676.49	620.237		1751.76	1786.7	1706.96	1680.57
																						1041.52	949.927	677.136	620.399		1753.05	1790.92	1711.97	1694.05
																						1042.18	951.945	677.297	621.529		1762.81	1804.94	1712.78	1700.59
																						1042.29	952.134	677.378	625.484		1766.69	1810.91	1719.8	1707.99
																						1045.4	952.735	677.656	625.484		1767.82	1817.53	1720.04	1712.53
																						1045.55	953.398	679.396	626.21		1775	1820.62	1720.33	1712.65
																						1045.65	953.398	680.203	627.265		1776.29	1821.25	1720.93	1721.49
																						1048.07	957.469	681.796	627.501		1781.13	1827.54	1722.37	1724.33
																						1049.04	957.633	681.978	630.245		1784.2	1829.8	1726.58	1728.67
																						1051.7	961.307	682.14	630.326		1784.85	1836.82	1727.3	1729.08
																						1051.86	961.711	682.624	631.51		1787.27	1838.68	1736.91	1741.88
																						1057.27	968.006	683.189	632.101		1787.67	1849.74	1742.23	1742.31
																						1057.67	968.974	684.4	632.182		1789.2	1860.31	1750.38	1743.04
																						1059.85	969.551	684.83	632.666		1790.82	1861.52	1753.45	1748.93
																						1060.17	969.796	686.175	632.908		1793.24	1861.94	1755.48	1750.71
																						1060.42	969.925	686.982	634.361		1796.95	1862.94	1757.2	1765.96
																						1060.9	973.736	688.354	634.926		1799.62	1866.82	1757.49	1767.25
																						1060.98	974.382	688.408	635.837		1803.97	1874.27	1763.06	1769.92
																						1063.9	974.462	691.143	637.186		1809.38	1883.71	1763.94	1776.05
																						1065.06	975.512	691.179	637.912		1813.42	1884.75	1770.64	1776.45
																						1065.1	976.238	692.309	638.074		1813.73	1889.63	1784.44	1787.47
																						1066.71	976.319	692.309	638.477		1813.74	1904.45	1785.57	1799.29
																						1066.79	976.642	692.955	639.347		1815.11	1906.13	1787.35	1804.3
																						1066.79	977.852	693.116	640.495		1816.89	1907.28	1790.98	1811.8
																						1068.49	979.305	694.488	640.576		1817.39	1909.54	1800.82	1815.02
																						1077.12	981.061	694.811	640.818		1818.26	1911.3	1802.36	1830.45
																						1077.37	982.775	694.892	640.98		1821.14	1912.88	1803.25	1833.19
																						1079.87	983.34	696.264	641.544		1833.27	1916.89	1805.83	1836.66
																						1080.03	985.116	697.714	642.367		1833.35	1918.74	1807.44	1846.59
																						1081.4	985.358	697.796	642.432		1842.28	1920.35	1813.09	1861.12
																						1084.16	985.6	699.088	643.562		1842.47	1924.31	1814.14	1867.73
																						1085.71	987.02	699.573	643.723		1845.73	1930.12	1815.27	1870.96
																						1086.12	989.635	699.673	643.965		1849.73	1937.79	1819.95	1874.84
																						1087.45	989.725	699.734	644.773		1851.9	1939.48	1824.15	1885.73
																						1090.59	991.33	700.299	645.061		1853.61	1941	1830.37	1889.52
																						1091.57	993.025	700.622	645.418		1854.98	1946.18	1830.45	1906.47
																						1091.81	994.122	701.752	646.709		1865.63	1948.44	1843.04	1910.83
																						1093.26	995.124	701.904	648.566		1882.42	1948.92	1853.61	1912.12
																						1094.96	996.653	702.075	648.646		1887.83	1949.49	1859.66	1912.73
																						1097.3	998.19	702.882	648.647		1888.96	1950.54	1859.93	1914.38
																						1098.69	998.675	703.043	648.969		1895.9	1956.43	1863.05	1920.03
																						1098.83	999.195	704.415	649.104		1897.95	1968.55	1875.64	1924.71
																						1099.78	1000.13	704.899	649.143		1904.86	1973.14	1879.03	1924.71
																						1101.34	1003.27	704.98	649.211		1907.85	1981.77	1883.55	1926.73
																						1106.04	1005.21	705.545	650.341		1908.57	1986.05	1883.71	1930.6
																						1107.47	1008.57	705.868	650.503		1915.43	1987.58	1888.63	1932.38
																						1107.71	1012.11	705.922	650.745		1918.58	1988.2	1906.42	1934.15
																						1108.19	1012.23	707.321	651.713		1922.29	1995.09	1910.44	1936.34
																						1108.76	1012.97	708.612	652		1925.04	2001.26	1910.67	1945.7
																						1109.53	1013.44	709.903	653.893		1931.38	2002.84	1911.56	1949.09
																						1110.21	1014.33	710.145	653.973		1933.39	2006.31	1933.19	1950.78
																						1110.82	1014.57	710.549	654.556		1942.95	2012.52	1934.64	1961.35
																						1110.94	1019.43	711.598	654.942		1943.28	2016.61	1934.72	1970.8
																						1112.11	1019.66	712.486	657.444		1944.08	2021.8	1942.79	1978.88
																						1114.12	1020.22	712.647	658.041		1948.44	2026.81	1946.58	1980.48
																						1117.23	1020.3	712.647	658.735		1950.54	2027.29	1947.8	1993.8
																						1117.42	1021.76	715.105	659.623		1960.14	2027.45	1948.52	1996.14
																						1118.12	1025.14	715.918	660.026		1961.8	2053.49	1950.78	2025.6
																						1118.69	1025.87	717.813	660.914		1961.84	2054.49	1950.78	2032.13
																						1121.44	1032.73	718.539	660.995		1963.13	2055.78	1955.22	2033.67
																						1124.74	1034.67	718.862	661.479		1974.03	2056.64	1956.06	2033.99
																						1125.14	1034.78	719.75	661.641		1982.98	2068.41	1958.5	2034.64
																						1125.71	1035.15	721.224	661.721		1986.29	2073.3	1970.15	2036.9
																						1129.82	1035.23	722.449	662.124		1990.36	2077.57	1982.74	2040.49
																						1132.25	1035.35	722.655	664.626		1993.07	2079.27	1983.61	2042.14
																						1133.05	1038.95	723.785	667.936		1997.24	2080.07	1985.05	2043.35
																						1134.21	1040	724.718	668.662		2008	2081.77	1986.29	2045.61
																						1134.69	1040.48	726.69	669.047		2018.74	2082.25	1986.29	2045.69
																						1135.92	1040.65	726.771	669.306		2022.05	2087.64	1987.58	2045.93
																						1138.46	1044.27	729.309	669.478		2022.05	2089.2	1989.84	2052.15
																						1140.48	1044.36	729.714	669.549		2022.13	2091.05	1992.75	2055.3
																						1140.56	1047.18	730.887	669.63		2024.39	2093.15	1994.44	2056.65
																						1142.41	1047.27	731.129	671.325		2024.47	2093.96	1997.53	2058.61
																						1142.82	1047.42	731.129	671.51		2034.31	2098.39	2000.9	2061.11
																						1143.87	1047.55	732.421	671.567		2040.05	2102.91	2002.84	2061.23
																						1145.56	1048.63	735.245	672.778		2042.14	2110.02	2005.82	2070.39
																						1147.1	1049.04	735.326	673.423		2047.43	2118.41	2005.85	2072.14
																						1147.66	1052.91	736.779	673.878		2050.21	2122.36	2014.54	2076.77
																						1148.13	1052.99	738.151	674.367		2056.21	2126	2021.24	2088.14
																						1151.57	1053.8	739.039	674.473		2061.39	2137.55	2024.39	2091.86
																						1151.7	1053.96	739.209	675.074		2069.1	2138.67	2045.61	2092.1
																						1155.01	1055.9	739.281	675.074		2073.29	2144.24	2055.54	2094.36
																						1155.09	1056.49	739.684	675.925		2074.86	2148.18	2061.11	2098.31
																						1155.09	1057.19	740.98	677.136		2075.15	2148.84	2063.82	2099.04
																						1158.31	1059.12	741.298	678.347		2082.33	2154.64	2070.39	2105.82
																						1162.11	1061.87	742.106	678.669		2084.34	2155.54	2076.3	2111.71
																						1162.91	1062.11	743.558	678.992		2088.78	2170.63	2078.54	2118.57
																						1163.1	1063.24	745.415	679.477		2091.94	2179.75	2080.96	2125.67
																						1166.71	1063.97	748.804	679.638		2103.72	2184.75	2082.09	2125.92
																						1166.78	1064.49	749.046	680.768		2104.85	2185.96	2083.47	2131.16
																						1167.19	1065.14	749.611	682.463		2107.6	2187.09	2088.14	2136.27
																						1168.24	1068.08	749.853	683.431		2110.16	2216.07	2088.87	2136.49
																						1168.64	1069.21	750.661	684.481		2117.04	2235.6	2092.18	2146.82
																						1168.72	1069.88	751.145	684.642		2118.25	2236.14	2102.35	2151.26
																						1169.13	1070.91	751.71	688.163		2120.43	2236.65	2105.34	2159.81
																						1171.95	1073.73	752.033	688.193		2121.16	2245.04	2109.05	2160.62
																						1172.08	1074.14	754.857	689.323		2135.41	2261.18	2128.58	2166.43
																						1172.9	1075.02	755.987	689.646		2136.33	2269.58	2132.94	2167.56
																						1178.12	1075.35	756.391	691.502		2142.95	2274.58	2138	2183.43
																						1178.25	1075.75	756.875	691.663		2151.42	2277.08	2141.33	2219.21
																						1179.14	1076.4	757.117	692.793		2152.63	2286.12	2148.33	2219.7
																						1179.54	1079.22	758.893	693.714		2156.22	2307.59	2151.76	2224.54
																						1181.27	1079.79	759.44	695.537		2156.36	2309.12	2153.28	2225.51
																						1182.37	1079.83	759.861	696.816		2160.7	2316.95	2157.47	2229.22
																						1182.37	1082.78	760.023	697.394		2161.67	2328.41	2160.06	2230.54
																						1184.79	1083.1	760.588	697.959		2181.14	2333.5	2162.72	2235.36
																						1186.72	1084.06	760.668	698.449		2187.42	2336	2164.41	2235.36
																						1187.61	1086.32	760.668	699.008		2192.5	2341.16	2166.35	2246.01
																						1188.98	1091.81	762.04	699.573		2208.72	2359.24	2167.56	2274.98
																						1191.89	1091.89	762.121	700.541		2220.43	2364	2168.37	2279.66
																						1192.7	1091.89	769.788	701.591		2224.95	2369.41	2175.16	2297.47
																						1194.63	1092.86	769.95	701.833		2230.68	2372.87	2176.28	2300.32
																						1194.71	1095.6	770.631	702.075		2234.27	2412.98	2183.38	2306.06
																						1196.57	1096.57	770.918	702.155		2236.9	2414.93	2185.2	2313.76
																						1197.91	1099.34	771.725	702.801		2252.14	2423.81	2189.27	2336.56
																						1203.35	1100.61	771.967	704.173		2268.45	2425.06	2190.08	2340.76
																						1203.37	1100.65	772.209	704.415		2274.88	2442.77	2195.57	2349.64
																						1203.51	1102.06	775.276	706.857		2275.15	2446.08	2202.13	2357.47
																						1203.51	1102.22	777.213	707.643		2280.88	2456.17	2203.57	2367.28
																						1204.24	1103.11	778.343	709.652		2283.05	2459.4	2222.28	2371.03
																						1206.01	1106.26	779.184	709.903		2287.57	2461.4	2223.09	2385.63
																						1207.55	1106.42	781.41	710.531		2288.95	2461.69	2226.09	2387.17
																						1208.24	1108.11	782.782	711.437		2291.93	2463.36	2229.22	2400.08
																						1208.41	1108.24	782.944	711.598		2293.95	2470.78	2230.83	2406.13
																						1208.76	1109	783.508	711.679		2299.44	2472.15	2236.97	2416.87
																						1210.37	1109.49	785.123	714.204		2303.64	2475.14	2240.76	2427.2
																						1211.74	1109.73	785.284	714.262		2306.46	2482.4	2242.54	2429.46
																						1212.07	1111.83	786.204	715.347		2318.32	2487.1	2246.98	2456.74
																						1212.31	1111.99	787.418	717.49		2326.39	2489.1	2249.4	2457.1
																						1212.31	1112.07	787.625	720.072		2333.42	2502.01	2270.46	2461.66
																						1212.55	1113.04	789.4	720.073		2336.73	2508.31	2290.48	2487.97
																						1213.92	1113.06	790.126	720.637		2338.82	2509.9	2299.03	2490.07
																						1215.56	1114.89	791.014	720.7		2341.08	2516.5	2299.6	2494.43
																						1216.08	1117.39	792.871	720.816		2341.49	2537.53	2310.03	2496.2
																						1216.14	1119.65	793.678	721.418		2342.74	2544.87	2312.76	2504.35
																						1216.83	1120.62	795.265	724.269		2346.62	2545.62	2318	2513.15
																						1219.73	1121.39	795.453	724.996		2353.65	2553.23	2319.84	2518.96
																						1220.01	1123.77	796.458	725.803		2360.78	2554.15	2347.19	2553.51
																						1220.38	1124.08	796.888	726.368		2363.52	2556.09	2349.64	2569
																						1220.54	1125.79	798.924	728.735		2364.17	2564.64	2354.08	2569.65
																						1221.43	1125.88	799.166	729.515		2365.22	2577.76	2354.32	2631.71
																						1223.28	1127.32	801.91	731.13		2368.04	2598.78	2354.4	2662.13
																						1223.6	1127.9	804.412	732.098		2375.62	2599.43	2363.12	2664.96
																						1225.14	1128.45	805.927	732.245		2390.61	2599.57	2364.41	2671.98
																						1226.75	1128.94	809.819	732.501		2393.06	2606.05	2379.19	2673.36
																						1227.24	1131.05	814.258	733.631		2397.12	2608.63	2380.79	2679.57
																						1230.47	1132.9	815.791	733.873		2400	2620.65	2382.24	2686.78
																						1230.48	1135.47	815.828	736.053		2401.13	2628.89	2391.53	2700.44
																						1230.55	1137.25	816.163	736.196		2402.26	2630.5	2397.58	2707.57
																						1235.55	1138.22	816.195	736.34		2406.59	2644.87	2429.46	2712.18
																						1237.41	1139.59	816.437	737.263		2412.91	2645.91	2434.14	2731.3
																						1239.1	1142.01	816.841	737.747		2415.9	2663.28	2434.46	2735.18
																						1245.15	1144.35	817.325	738.474		2421.14	2669.72	2442.94	2767.22
																						1246.12	1145.24	818.051	739.353		2429.12	2678.44	2453.51	2778.63
																						1246.29	1146.55	821.28	739.443		2430.18	2680.94	2481.19	2805.64
																						1247.98	1147.1	821.925	739.523		2446.19	2685.22	2493.86	2808.08
																						1248.14	1148.06	823.701	740.088		2446.49	2702.17	2500.71	2819.1
																						1249.35	1153.44	824.831	741.783		2471.99	2708.87	2503.55	2825.73
																						1250.94	1153.71	825.557	742.041		2496.27	2719.2	2510.08	2844.64
																						1251.85	1154.68	827.091	745.172		2509.9	2727.7	2512.51	2850.11
																						1251.86	1155.25	827.413	746.867		2510.04	2728.85	2524.45	2850.27
																						1254.86	1155.41	827.655	748.724		2523.4	2735.73	2539.7	2852.04
																						1255.1	1156.62	830.694	750.58		2532.92	2745.43	2541.8	2925.08
																						1259.28	1156.86	831.036	752.553		2533.65	2752.09	2550.68	2941.34
																						1261.39	1157.91	833.144	752.679		2537.88	2758.82	2552.37	2943.08
																						1264.53	1157.99	835.323	753.162		2539.84	2764.14	2554.23	2994.57
																						1267.79	1158.96	835.484	753.306		2548.99	2764.57	2554.55	2998.36
																						1269.21	1160.17	835.592	754.05		2564.64	2774.97	2562.54	3037.18
																						1269.85	1164.08	835.755	754.373		2570.61	2780.94	2564.8	3075.84
																						1271.63	1164.34	835.807	754.694		2572.6	2786.51	2570.3	3098.31
																						1272.38	1165.82	835.918	754.777		2579.01	2844.86	2572.79	3131.18
																						1274.53	1171.55	836.919	756.49		2581.64	2886.5	2574.89	3139.84
																						1275.26	1172.6	837.179	756.553		2581.67	2894.66	2576.76	3145.37
																						1275.82	1173.55	837.663	757.279		2582.8	2895.28	2587.4	3161.96
																						1280.85	1179.67	838.067	759.347		2585.51	2905.15	2593.13	3204.01
																						1286.8	1181.96	838.309	759.347		2602.25	2906.52	2593.13	3212.97
																						1287.53	1182.53	838.632	760.023		2605.64	2915.23	2625.68	3258.08
																						1289.06	1182.93	839.071	762.041		2607.34	2931.3	2637.12	3287.41
																						1292.04	1185.03	839.923	762.363		2613.63	2949.52	2638.31	3314.53
																						1292.29	1187.44	840.084	762.928		2626.38	2954.7	2661.01	3333.61
																						1293.42	1189.63	840.407	763.009		2631.14	2958.9	2671.01	3413.04
																						1296.33	1191.97	840.649	763.009		2634.15	2967.7	2674.04	3424.66
																						1296.48	1193.83	840.73	763.251		2639.78	2983.59	2700.88	3432.17
																						1299.71	1195.62	840.793	763.735		2652.09	2995.14	2769.64	3489.87
																						1300.08	1195.76	841.941	763.816		2670.88	2999.49	2787.56	3510.13
																						1301.65	1196.05	844.12	764.49		2684.66	3001.46	2798.86	3510.21
																						1302.22	1196.57	845.469	764.623		2698	3011.79	2799.58	3511.1
																						1304.56	1196.97	845.734	767.367		2704.02	3026.14	2827.67	3545.25
																						1306.25	1198.67	846.622	767.932		2708.38	3056.12	2828.64	3550.73
																						1309.24	1199.35	846.783	769.789		2719.81	3064.3	2832.51	3575.1
																						1312.14	1199.72	849.043	771.265		2719.95	3067.75	2836.22	3719.73
																						1316.98	1200.52	849.931	771.322		2721.46	3100.75	2917.5	3759.92
																						1317.86	1201.21	852.998	772.129		2723.72	3103.2	2954.94	3772.38
																						1318.92	1202.78	857.114	772.245		2726.26	3114.38	2970.52	3868.55
																						1319.08	1203.99	859.051	773.178		2727.91	3121.52	2986.26	3892.76
																						1322.47	1204.23	860.665	774.228		2728.42	3145.23	3006.03	3910.68
																						1325.62	1204.96	862.118	775.115		2733.56	3156.87	3010.47	3920.53
																						1330.14	1207.84	862.279	775.196		2734.44	3162.36	3011.5	3984.69
																						1331.06	1207.87	862.531	775.918		2737.44	3164.6	3016.36	4017.86
																						1331.11	1208.03	863.409	776.971		2741.07	3164.86	3023.84	4069.38
																						1331.76	1211.42	866.314	776.98		2746.4	3242.65	3053.73	4105.67
																						1332.64	1212.95	868.493	778.505		2749.38	3253.72	3063.66	4160.96
																						1341.39	1214.81	872.448	782.701		2756	3260.5	3078.08	4177.13
																						1341.84	1220.16	872.771	782.944		2781.51	3265.18	3087.98	4294.93
																						1342.25	1222.72	873.175	783.912		2782.88	3279.67	3107.08	4319.18
																						1343.62	1224.33	874.789	786.656		2785.52	3284.07	3134.2	4458.64
																						1346.93	1224.41	876.241	788.19		2790.14	3324.99	3152.54	4513.74
																						1359.52	1225.46	877.452	790.369		2811.12	3329.02	3164.86	4726.31
																						1361.94	1226.84	877.796	790.369		2827.35	3329.17	3191.01	4919.5
																						1363.49	1227.8	878.743	791.02		2840.9	3333.04	3220.88	5041.74
																						1367.51	1228.13	879.712	791.903		2847.68	3333.33	3235.32	5208.94
																						1367.99	1229.34	880.68	792.01		2897.24	3384.79	3236.24	5284.97
																						1369.66	1230.47	884.393	795.453		2897.58	3410.52	3240.93	5589.84
																						1370.01	1234.58	886.33	795.454		2901.88	3468.57	3282.39	5849.97
																						1373.16	1235.15	887.854	797.067		2902.32	3473.25	3295.93	5979.02
																						1378.4	1237.41	888.285	799.489		2903.13	3478.01	3324.26	6296.91
																						1378.65	1240.47	888.832	800.699		2928.47	3490.3	3341.78	7257.7
																						1381.63	1241.77	890.446	803.12		2954.4	3498.04	3355.98	7688.95
																						1381.63	1243.86	891.172	803.12		2958.82	3504.64	3431.04	7742.35
																						1388.01	1244.19	892.544	803.429		2958.98	3509.81	3482.77	7744.34
																						1389.03	1245.55	892.948	803.847		2959.85	3519.65	3542.49	8544.91
																						1389.75	1247.41	894.078	805.623		2969.23	3530.95	3547.9	9345.44
																						1391.24	1249.11	894.078	805.703		2971.09	3620.86	3567.76	9795.53
																						1392.04	1249.14	895.046	805.704		2985.05	3632.2	3598.51	11039.8
																						1394.2	1250	897.548	806.268		3017.17	3636.79	3653.14	15192.38*
																						1395.84	1250.81	898.194	806.591		3033.6	3704.47	3761.62
																						1396.16	1250.97	903.036	806.612		3042.51	3726.51	3820.16
																						1397.21	1253.31	903.763	807.802		3045.26	3728.18	3830.05
																						1401.24	1257.75	903.763	808.044		3052.92	3728.2	3841.82
																						1402.21	1257.75	904.812	808.366		3056.72	3796.24	3920.53
																						1405.12	1260.41	905.789	809.514		3056.96	3815.13	3932.64
																						1406.97	1263.8	906.184	810.465		3063.09	3834.41	4110.6
																						1407.94	1265.82	908.04	811.111		3077.93	3840.71	4190.01
																						1410.84	1270.12	909.17	811.675		3095.54	3852.33	4209.46
																						1411.99	1270.26	909.574	815.388		3177.7	3858.03	4286.62
																						1413.28	1273.67	910.784	815.63		3177.7	3866.07	4304.83
																						1414.08	1276.79	913.107	816.571		3182.46	3872.38	4478.73
																						1416.09	1277.2	914.497	816.841		3195.3	3884.78	4481.31
																						1418.11	1278.89	914.82	817.728		3198.31	3919.96	4522.63
																						1419.89	1279.86	916.353	817.959		3215.1	3922.87	4689.75
																						1428.28	1282.85	916.353	819.908		3232.58	3949.02	4694.52
																						1429.63	1283.41	916.918	820.069		3232.82	3962.17	4795.64
																						1430.62	1284.46	917.16	822.409		3270.03	3988.32	4997.55
																						1431.27	1284.46	917.483	823.298		3280.57	4002.61	5122.18
																						1432.96	1284.46	918.048	823.782		3285.36	4035.7	5339.69
																						1433.29	1284.54	918.209	824.911		3318.78	4052.16	5573.02
																						1433.77	1284.78	919.265	824.911		3369.46	4134.52	6362.91
																						1434.37	1284.78	919.339	825.728		3376.24	4201.07	6669.43
																						1436.43	1285.43	922.003	827.102		3390.72	4253.71	7262.96
																						1436.43	1291.48	922.146	830.4		3393.59	4316.96	7522.34
																						1437.16	1298.26	925.877	830.964		3448.39	4318.9	7882.65
																						1437.24	1300.84	926.307	830.964		3476.09	4338.84	9873.29
																						1437.55	1305.69	927.168	833.951		3485.27	4344.57	10369
																						1438.69	1306.65	929.105	835.242		3553.07	4351.18
																						1439.98	1309.26	931.365	835.807		3563.88	4406.41
																						1440.79	1309.69	933.14	836.21		3577.28	4524.7
																						1441.52	1310.69	933.705	838.148		3655.97	4598.68
																						1443.94	1312.99	937.256	839.439		3661.46	4611.14
																						1445.22	1314.64	937.337	842.99		3694.15	4621.64
																						1445.96	1320.21	937.983	844.04		3705.09	4713.03
																						1453.22	1321.99	938.144	845.25		3726.03	4762.07
																						1453.62	1324.24	938.87	846.945		3730.48	4784.98
																						1457.18	1326.43	939.592	847.348		3784.3	4799.6
																						1460.34	1328.69	940.162	847.967		3791.24	4877.89
																						1462.1	1330.54	942.502	848.317		3793.04	4898.98
																						1463.79	1335.14	944.036	852.675		3793.33	4976.26
																						1467.02	1335.55	944.197	853.061		3999.46	5079.09
																						1473.48	1335.63	944.681	854.854		4025.53	5101.2
																						1473.88	1339.42	945.246	855.837		4052.33	5187.15
																						1473.88	1340.47	946.78	855.903		4120.68	5244.19
																						1476.06	1340.68	948.717	855.984		4134.57	5274.24
																						1476.87	1343.21	950.25	858.566		4282.18	5352.2
																						1477.27	1343.55	952.134	859.158		4299.24	5358.74
																						1481.95	1344.26	955.347	859.445		4403.56	5417.98
																						1483.92	1344.51	955.819	861.068		4437.46	5457.93
																						1484.45	1344.55	956.303	862.44		4510.58	5553.08
																						1486.95	1347.98	957.998	865.472		4552.15	5743.51
																						1486.95	1351.53	960.904	865.507		4632.77	5777.8
																						1487.6	1353.14	960.904	866.234		4641.81	5858.88
																						1492.04	1354.84	961.065	867.193		4817.92	6057.44
																						1495.19	1355.08	961.226	867.929		4825.81	6234.49
																						1496.8	1355.67	962.841	869.22		4863.43	6532.5
																						1498.98	1357.98	963.244	871.498		4909.74	6907.99
																						1499.06	1360.49	964.329	872.072		4956.81	7423.64
																						1504.15	1363.71	966.15	875.758		5036.55	7619.84
																						1504.47	1364.85	968.087	878.663		5231.06	7755.38
																						1506.57	1367.75	968.571	878.939		5430.73	7766.57
																						1507.13	1371.62	969.055	882.214		5576.73	8511.98
																						1509.07	1376.55	974.705	882.698		5623.94	10089.4
																						1510.12	1377.52	977.224	883.424		5844.57	15467.27*
																						1511.49	1378.53	980.735	883.747		5910.53	15648.54*
																						1512.46	1381.39	981.645	885.2		5977.76	20864.02*
																						1513.1	1381.71	982.049	889.962		5995.6
																						1517.54	1385.67	982.291	895.773		6066.54
																						1523.03	1387.35	983.825	897.79		6072.51
																						1526.58	1387.36	988.586	898.92		6157.8
																						1527.31	1394.87	988.828	900.534		6208.19
																						1527.63	1395.06	991.492	900.696		6348.53
																						1528.44	1399.79	993.994	901.664		6859.98
																						1530.93	1409.26	995.769	905.377		7078.94
																						1534.95	1412.95	995.931	906.749		7240.72
																						1537.4	1414.24	998.433	908.283		7301.7
																						1539.01	1414.64	998.594	908.524
																						1540.14	1416.82	999.562	909.735
																						1543.61	1420.74	1000.13	910.381
																						1548.21	1420.88	1002.14	911.43
																						1548.49	1422.61	1006.02	912.48
																						1551.2	1423.18	1010.05	914.204
																						1552.57	1423.28	1012.15	916.515
																						1552.81	1426.99	1014.2	918.774
																						1553.7	1428.2	1015.84	920.163
																						1554.91	1430.54	1016.03	920.388
																						1555.64	1431.03	1021.6	922.72
																						1560.78	1431.35	1021.84	924.343
																						1565.4	1434.23	1023.13	926.28
																						1565.64	1441.4	1027.89	929.347
																						1566.23	1441.76	1030.07	933.867
																						1568.79	1442.08	1030.31	934.916
																						1569.12	1442.81	1030.63	935.239
																						1572.4	1450.58	1031.44	935.346
																						1572.83	1453.22	1034.67	941.453
																						1575.25	1453.54	1039.92	943.794
																						1576.78	1455.08	1040.56	945.004
																						1597.28	1456.53	1043.31	945.328
																						1597.77	1459.62	1043.63	947.264
																						1597.88	1460.48	1044.19	950.367
																						1598.17	1461.53	1047.26	950.412
																						1598.29	1463.15	1048.23	953.479
																						1598.94	1464.16	1048.71	953.801
																						1599.95	1466.94	1048.88	954.448
																						1603.17	1468.09	1051.38	956.408
																						1603.18	1471.46	1051.43	957.586
																						1603.68	1473.55	1051.46	958.939
																						1603.82	1475.49	1051.59	960.904
																						1605.84	1475.98	1052.73	963.468
																						1606.64	1476.62	1052.99	964.697
																						1608.12	1483.97	1057.19	967.118
																						1608.57	1483.97	1057.59	967.673
																						1610.92	1486.78	1060.01	970.67
																						1616.33	1496.64	1060.9	971.347
																						1623.03	1498.29	1062.68	974.059
																						1623.33	1499.08	1063.59	974.22
																						1624.48	1499.35	1063.64	975.592
																						1628.27	1499.87	1074.14	976.884
																						1629.36	1500.27	1074.37	978.095
																						1629.48	1503.66	1074.81	978.579
																						1632.95	1505.68	1075.91	978.694
																						1636.59	1509.41	1079.95	978.74
																						1638.11	1513.02	1079.95	978.821
																						1640.65	1516.33	1083.98	979.305
																						1641.88	1520.45	1084.39	979.538
																						1643.12	1523.92	1085.11	980.435
																						1647.4	1525.78	1085.36	980.898
																						1650.16	1536.03	1087.21	981.224
																						1650.55	1538.2	1088.5	981.969
																						1652.08	1539.54	1090.31	982.695
																						1658.49	1543.29	1093.17	983.502
																						1660.15	1546.86	1093.18	984.632
																						1660.32	1549.75	1094.96	987.618
																						1660.8	1551.31	1098.59	988.49
																						1662.53	1554.35	1099.2	988.898
																						1663.87	1554.75	1100.16	989.061
																						1664.37	1554.89	1106.1	993.671
																						1666.37	1561.61	1107.23	997.904
																						1666.93	1561.8	1108.03	998.047
																						1671.54	1562.01	1109.1	998.191
																						1675.13	1565.51	1110.86	999.755
																						1675.25	1565.56	1111.11	999.885
																						1676.62	1574.77	1114.84	1001.06
																						1684.53	1580.58	1120.06	1004.08
																						1684.82	1585.98	1125.31	1005.05
																						1685.41	1589.04	1126.89	1006.34
																						1687.9	1589.94	1130.62	1006.51
																						1688.08	1592.28	1133.38	1008.2
																						1689.14	1594.78	1135.39	1009.33
																						1690.58	1599.3	1135.8	1013.93
																						1691.95	1603.66	1137.65	1017.32
																						1692.84	1607.45	1143.14	1017.96
																						1698.49	1608.56	1143.38	1018.86
																						1699.46	1611.57	1144.51	1020.22
																						1700.38	1611.86	1148.55	1021.35
																						1702.96	1617.31	1151.86	1022
																						1707.21	1621.71	1153.44	1022.4
																						1707.93	1625.37	1154.3	1023.53
																						1708.82	1635.62	1158.07	1024.1
																						1709.14	1643.12	1159.61	1024.18
																						1710.92	1652	1162.51	1024.34
																						1712.13	1653.54	1163.08	1025.31
																						1715.59	1657.48	1164.21	1025.55
																						1721.89	1658.78	1167.21	1027.84
																						1722.91	1660.49	1173.49	1030.63
																						1723.11	1663.27	1173.65	1031.36
																						1723.99	1664.67	1174.38	1031.6
																						1725.85	1674.28	1175.75	1032.57
																						1726.49	1675.33	1180.75	1033.62
																						1726.49	1676.54	1181.13	1035.72
																						1727.79	1677.1	1182.13	1037.66
																						1728.59	1678.63	1182.61	1039.67
																						1732.39	1681.62	1184.7	1040.08
																						1733.38	1682.35	1193.63	1048.15
																						1735.25	1682.51	1196.89	1048.33
																						1736.83	1684.93	1197.78	1049.63
																						1736.99	1685.41	1200.07	1052.18
																						1737.23	1685.46	1201.98	1053.31
																						1744.98	1686.03	1202.62	1056.38
																						1748.88	1693.32	1202.7	1058.37
																						1752.18	1699.1	1203.43	1058.74
																						1759.42	1706.69	1203.59	1062.03
																						1759.67	1707.12	1203.91	1064.9
																						1759.83	1707.77	1204.08	1065.2
																						1761.14	1709.14	1206.09	1069.94
																						1766.69	1712	1208.39	1070.59
																						1766.96	1713.66	1208.84	1071.37
																						1768.25	1717.6	1209.82	1072.98
																						1771.05	1718.69	1211.4	1073.73
																						1771.53	1719.15	1211.5	1074.46
																						1773.84	1720.65	1213.68	1074.95
																						1775.89	1724.96	1218.36	1076.07
																						1777.06	1731.1	1219.81	1076.48
																						1781.38	1736.66	1226.11	1077.37
																						1781.62	1736.83	1228.53	1077.93
																						1789.63	1737.71	1230.05	1078.97
																						1790.92	1742.15	1230.94	1080.9
																						1792.16	1746.99	1231.78	1081.8
																						1793.22	1748.12	1232	1081.88
																						1793.81	1751.03	1235.51	1089.59
																						1797.23	1752.65	1237.16	1090.78
																						1797.52	1760.64	1240.38	1091.73
																						1801.71	1766.61	1240.82	1094.96
																						1802.12	1772.1	1241.04	1096.65
																						1808.25	1772.98	1241.22	1096.9
																						1808.9	1773.31	1244.69	1096.98
																						1809.71	1776.43	1247.85	1097.22
																						1814.55	1776.45	1251.05	1101.78
																						1816.16	1778.55	1256.86	1104.32
																						1823.02	1780.16	1259.92	1106.58
																						1832.3	1782.74	1262.43	1107.09
																						1833.59	1787.27	1266.62	1108
																						1834	1787.35	1269.31	1109.96
																						1834.97	1789.34	1276.39	1110.13
																						1835.13	1793	1277.92	1112.55
																						1842.57	1799.13	1278.57	1115.18
																						1845.44	1802.4	1283.35	1115.94
																						1848.69	1804.38	1285.72	1116.43
																						1850.37	1808.74	1290.75	1118
																						1851.11	1808.98	1292.33	1119.01
																						1855.34	1809.38	1292.47	1120
																						1857.35	1812.69	1293.62	1120.46
																						1859.59	1814.71	1293.76	1123.37
																						1863.05	1815.02	1297.92	1124.62
																						1870.32	1818.18	1302.51	1124.98
																						1871.45	1823.42	1304.64	1127.64
																						1877.44	1823.67	1306.41	1127.65
																						1877.9	1824.63	1307.82	1129.19
																						1884.47	1824.96	1308.83	1129.76
																						1887.02	1829.15	1311.5	1130.91
																						1888.05	1834.72	1312.41	1132.57
																						1888.72	1840.7	1312.99	1133.62
																						1893.71	1854.9	1314.99	1135.64
																						1894.2	1863.35	1319.73	1138.54
																						1899.53	1869.02	1322.03	1142.17
																						1905.83	1872.41	1322.74	1144.35
																						1908.57	1877.5	1323.85	1149.13
																						1912.16	1880.74	1326.91	1153.63
																						1912.53	1905.59	1327.32	1153.63
																						1912.53	1908.82	1334.98	1153.88
																						1913.82	1910.11	1339.99	1155.41
																						1918.2	1911.35	1347.27	1155.41
																						1922.29	1911.48	1349.57	1155.81
																						1925.07	1918.9	1357.75	1157.59
																						1927.8	1923.83	1358.87	1158.15
																						1932.06	1924.31	1359.92	1158.8
																						1934.96	1925.93	1363.47	1162.91
																						1937.39	1929.06	1368.51	1163.88
																						1944.08	1935.85	1373.8	1164.21
																						1950.22	1938.29	1379.45	1165.63
																						1954.49	1941.47	1385.75	1167.19
																						1957	1943.6	1388.98	1168.98
																						1960.82	1953.85	1389.3	1169.86
																						1961.66	1963.81	1391.76	1170.1
																						1962.61	1969.42	1391.88	1170.34
																						1966.92	1970.41	1395.06	1170.58
																						1975.76	1970.72	1397.53	1171.23
																						1985.16	1973.55	1409.56	1171.87
																						2000.17	1987.42	1418.84	1171.87
																						2002.19	1992.51	1419	1172.38
																						2016.47	1992.99	1420.16	1172.58
																						2018.91	2006.95	1422.79	1175.42
																						2020.67	2018.33	1424.73	1176.25
																						2020.77	2019.62	1431.35	1177.93
																						2021.88	2037.27	1436.27	1178.33
																						2025.71	2043.76	1437.1	1180.19
																						2029.96	2044.4	1437.24	1181.22
																						2036.57	2063.18	1437.64	1181.96
																						2041	2067.12	1437.67	1182.85
																						2048.03	2099.85	1439.5	1183.25
																						2062.8	2101.7	1440.4	1186.32
																						2063.69	2103.56	1441.63	1186.58
																						2064.98	2105.66	1443.1	1187.77
																						2075.8	2115.9	1444.84	1188.1
																						2076.82	2124.8	1446.42	1192.13
																						2079.17	2126.09	1447.35	1194.33
																						2093.71	2162.1	1449.72	1196.97
																						2095.09	2172.86	1449.91	1208.19
																						2099.44	2179.89	1450.72	1213.19
																						2101.54	2194.1	1451.85	1216.5
																						2101.98	2217.6	1453.17	1217.14
																						2106.95	2233.41	1453.17	1218.28
																						2109.86	2237.86	1458.22	1226.11
																						2116.33	2243.02	1461.34	1228.19
																						2124.14	2244.16	1461.69	1233.86
																						2126.95	2247.38	1463.5	1234.74
																						2128.18	2252.14	1463.71	1238.38
																						2135.28	2270.43	1465.73	1239.1
																						2136.81	2275.02	1467.23	1243.11
																						2141.25	2279.67	1468.23	1244.03
																						2151.2	2279.92	1469.67	1244.11
																						2156.02	2288.78	1471.06	1253.55
																						2161.43	2290.66	1474.61	1253.79
																						2161.91	2291.29	1475.66	1253.96
																						2165.79	2292.17	1477.13	1255.16
																						2167.48	2293.39	1480	1255.65
																						2169.01	2306.7	1480.34	1259.76
																						2180.64	2316.06	1481.31	1262.77
																						2186.61	2320.02	1486.86	1266.3
																						2186.85	2325.99	1486.88	1269.39
																						2189.36	2326.96	1486.95	1270.9
																						2194.2	2331.4	1493.09	1271.55
																						2204.93	2332.04	1494.35	1275.18
																						2205.43	2343.18	1503.42	1275.74
																						2210.74	2343.51	1510.85	1283.49
																						2214.18	2365.13	1511.41	1284
																						2218.57	2372.3	1512.42	1285.35
																						2226.72	2389.88	1514.15	1287.85
																						2241.01	2392.57	1519	1291.4
																						2241.89	2398.71	1524.76	1292.53
																						2247.62	2407.59	1530.78	1294.39
																						2255.05	2408.31	1531.75	1297.7
																						2257.95	2411.38	1535.7	1322.47
																						2269.55	2417.14	1542.08	1323.36
																						2286.85	2418.56	1543.21	1334.12
																						2290.37	2429.14	1548.87	1334.2
																						2298.69	2433.57	1549.96	1340.9
																						2311.46	2435.26	1559.91	1343.13
																						2320.58	2460.11	1567.09	1348.06
																						2346.19	2463.27	1567.66	1352.34
																						2351.98	2464.89	1578.14	1365.5
																						2357.47	2474.31	1579.37	1365.57
																						2359.08	2503.79	1581.38	1375.1
																						2360.13	2505.89	1586.32	1375.58
																						2369.55	2523.97	1587.6	1376.14
																						2391.93	2524.45	1588.61	1377.27
																						2399.56	2544.06	1591.15	1379.45
																						2404.87	2556.1	1592.63	1379.61
																						2408.23	2564.08	1593.65	1379.78
																						2416.46	2578.61	1594.54	1380.41
																						2419.93	2581.99	1603.82	1381.71
																						2432.42	2584.22	1606.4	1384.86
																						2436.24	2585.3	1610.68	1393.19
																						2436.88	2587.56	1618.17	1395.2
																						2441.31	2609.19	1633.2	1398.79
																						2450.2	2620.73	1634.17	1399.31
																						2459.64	2623.56	1652.73	1404.88
																						2473.74	2625.14	1652.89	1408.43
																						2491.52	2631.71	1656.52	1408.98
																						2495.84	2641.56	1658.34	1417.3
																						2496.98	2653.38	1659.06	1417.8
																						2497.13	2666.9	1660.64	1419.02
																						2501.71	2703.06	1661.21	1420.37
																						2508.18	2704.35	1667.1	1422.71
																						2511.91	2719.67	1667.9	1422.71
																						2513.15	2726.54	1671.21	1426.45
																						2515.73	2728.4	1672.12	1426.99
																						2516.21	2728.4	1672.99	1431.35
																						2516.64	2729.61	1678.56	1431.43
																						2518.88	2738.16	1678.56	1431.83
																						2519.26	2749.14	1680.25	1433.47
																						2527.03	2758.02	1683.32	1437.72
																						2529.29	2758.26	1683.88	1439.02
																						2539.78	2766.65	1685.41	1443.37
																						2556.09	2776.91	1688.08	1447.43
																						2565.69	2779.81	1689.45	1457.82
																						2585.22	2829.14	1691.39	1460.64
																						2597.17	2835.6	1692.92	1462.49
																						2597.73	2856.32	1693.32	1463.47
																						2612.77	2888.25	1699.05	1464.36
																						2622.99	2892.48	1715.68	1478.13
																						2625.68	2897.06	1720.93	1485.16
																						2629.39	2919.39	1722.33	1486.6
																						2631.42	2940.34	1722.46	1486.78
																						2631.76	2941.71	1733.6	1488.65
																						2655.12	2951.24	1733.84	1489.62
																						2670.31	2967.37	1743.86	1494.54
																						2677.79	2984.16	1752.64	1498.09
																						2681.67	3012.33	1755.62	1503.58
																						2683.12	3017.88	1757.57	1504.07
																						2723.67	3029.03	1764.11	1505.11
																						2730.09	3045.65	1778.07	1509.15
																						2761.42	3054.21	1782.74	1513.14
																						2763.14	3054.29	1785.41	1513.35
																						2763.35	3056.33	1786.62	1514.43
																						2780.86	3082.54	1787.67	1516.58
																						2827.56	3097.07	1788.34	1518.59
																						2831.01	3124.08	1796.39	1520.85
																						2857.61	3132.02	1797.81	1520.85
																						2882.95	3140.09	1799.96	1524.48
																						2901.35	3156.85	1808.01	1524.57
																						2901.6	3162.69	1811.58	1527.79
																						2909.63	3188.99	1821.48	1528.76
																						2910.78	3235.02	1824.2	1531.26
																						2929.44	3278.23	1828.03	1534.66
																						2943	3297.95	1836.11	1538.78
																						2977.71	3314.1	1848.93	1543.92
																						2993.28	3315.22	1856.35	1545.23
																						3023.63	3345.33	1859.18	1545.71
																						3031.73	3345.63	1862.08	1548.44
																						3058.28	3370.99	1863.38	1552.41
																						3089.32	3388.26	1864.99	1556
																						3109.21	3436.36	1872.33	1559.59
																						3151.54	3452.65	1893.48	1566.29
																						3151.97	3469.37	1895.74	1569.28
																						3177.86	3478.41	1896.38	1572.67
																						3187.14	3493.34	1898.4	1573.07
																						3217.4	3502.3	1905.42	1574.26
																						3231.89	3516.59	1913.74	1577.91
																						3261.01	3555.65	1914.7	1580.09
																						3281.68	3568.64	1916.18	1581.44
																						3299.75	3588.42	1925.76	1583.48
																						3349.44	3635.15	1926.25	1584.74
																						3364.05	3644.11	1934.15	1602.69
																						3389.88	3669.79	1936.26	1603.82
																						3426.44	3669.93	1945.59	1604.14
																						3563.9	3670.09	1951.59	1604.97
																						3567.63	3696.08	1954.82	1608.26
																						3620.46	3706.73	1958.45	1619.88
																						3656.13	3745.23	1966.2	1624.73
																						3657.31	3749.99	1968.98	1636.65
																						3666.78	3800.79	2003.4	1642.53
																						3694.06	3826.83	2007.57	1642.61
																						3726.83	3833.45	2011.02	1642.85
																						3733.35	3842.97	2013.45	1647.29
																						3741.36	3860.19	2015.61	1648.44
																						3967.66	3939.35	2021.96	1650.16
																						3968.51	3942.72	2035.26	1651.28
																						4050.3	3963.87	2036.65	1656.9
																						4060.92	4081.06	2038.99	1658.62
																						4083.4	4126.74	2040.72	1658.78
																						4094.61	4236.5	2043.87	1667.95
																						4132.49	4281.13	2068.37	1668.87
																						4154.18	4285.41	2081.53	1672.69
																						4182.26	4300.24	2093.39	1675.97
																						4445.01	4316.72	2093.8	1678.07
																						4499.02	4335.39	2108.97	1683.07
																						4499.77	4382.17	2111.31	1686.89
																						4582.09	4425.93	2111.39	1688.4
																						4582.47	4468.4	2117.62	1697.52
																						4612.76	4715.58	2121.64	1698.09
																						4638.42	4745.76	2131.97	1706.94
																						4719.94	4878.28	2132.97	1707.27
																						4743.31	4937.01	2157.37	1707.45
																						4755.85	4940.51	2167.7	1708.17
																						4869.86	5303.94	2177.49	1708.7
																						4942.93	5412.78	2183.48	1712.37
																						5003.54	5506.91	2205.25	1716.31
																						5042.93	5532.1	2213.18	1716.45
																						5113.55	6068.8	2214.37	1740.41
																						5217.01	6173.96	2217.44	1741.27
																						5304.5	6675.96	2223.25	1743.69
																						5378.19	8194.07	2230.76	1751.03
																						5385.53	9647.86	2233.7	1752.32
																						6566.93		2238.91	1755.59
																						6718.74		2267.88	1759.67
																						6923.74		2270.28	1760.55
																						7054.4		2272.4	1763.14
																						9298.15		2277.57	1763.94
																								2289.88	1764.66
																								2297.99	1769.68
																								2311.75	1773.14
																								2316.63	1778.39
																								2331.96	1787.75
																								2367.42	1791.43
																								2373.12	1798.89
																								2387.36	1800.26
																								2442.89	1806.56
																								2450.52	1808.42
																								2456.33	1810.86
																								2476.9	1816.65
																								2478.33	1817.8
																								2479.25	1824.88
																								2496.7	1830.53
																								2498.3	1838.12
																								2499.67	1844.49
																								2515.92	1850.32
																								2550.76	1851.03
																								2576.59	1859.5
																								2605.56	1864.83
																								2606.17	1872.98
																								2618.88	1875.48
																								2619.52	1876.37
																								2632.43	1880.16
																								2680.49	1880.73
																								2680.62	1890.49
																								2701.44	1899.1
																								2755.76	1899.96
																								2781.99	1900.18
																								2811.06	1914.6
																								2846.07	1922.69
																								2850.95	1933.68
																								2859.87	1937.3
																								2862.43	1945.45
																								2864.16	1950.7
																								2868.45	1952.07
																								2914.35	1953.53
																								2952.2	1955.22
																								2962.93	1956.41
																								2974.96	1966.36
																								3019.19	1969.18
																								3024.9	1971.02
																								3068.26	1974.35
																								3075.04	1982.98
																								3133.07	2003.84
																								3216.19	2003.99
																								3261.47	2010.86
																								3266.04	2019.87
																								3266.96	2029.63
																								3277.66	2045.88
																								3281.41	2051.99
																								3317.69	2056.21
																								3335.19	2081.85
																								3337.82	2139
																								3342.02	2148.43
																								3514.83	2160.16
																								3531.62	2166.98
																								3621.44	2173.37
																								3667.99	2182.47
																								3670.94	2184.67
																								3861.76	2186.69
																								3909.26	2188.22
																								3938.2	2189.84
																								4014.71	2192.9
																								4165.51	2200.84
																								4236.53	2202.04
																								4245	2212.03
																								4369.1	2217.28
																								4708.73	2227.45
																								4797.42	2234.07
																								5480.2	2250.93
																									2259.09
																									2292.09
																									2307.19
																									2308.07
																									2332.7
																									2374.41
																									2438.58
																									2447.2
																									2451.35
																									2453.55
																									2461.09
																									2467.43
																									2505.88
																									2523.08
																									2579.49
																									2592.97
																									2627.68
																									2641.75
																									2675.94
																									2707.76
																									2854.79
																									2857.53
																									2867.74
																									2905.61
																									2937.18
																									3065.59
																									3220.24
																									3222.28
																									3282.97
																									3369.05
																									3588.42
																									3621.87
																									3850.29
																									4052.49
																									4252.8
																									4282.02
																									4588.71
[truncated: 5 more columns]

## Sheet: Figure 6
Fig. 6b	days	wildtype	Gαs KOind	Gαs KOind;PlexDKOind			Fig. 6d	Gαs KOind	Gαs KOind;PlexDKOind			Fig. 6f	Gαs KOind	Gαs KOind;PlexDKOind			Fig. 6h	Gαs KOind	Gαs KOind;PlexDKOind
	20			1				16.3696	36.0967				16.8224	60.2273				53.2847	64.2458
	20			1				14.432	16.9926				23.8636	36.0563				29.9615	75
	20			1				22.6211	21.3817				25.448	28.3721				35.1852	40.1121
	20			1				10.3649	26.7484				11.3402	43.0605				37.2246	73.5714
	20			1				20.7823	30.2127				19.3237	49.5935				27.788	41.8301
	20			1				12.5955	51.8279				18.8889	65.2941				19.917	74.8918
	20			1				28.7799	24.0493				45.2174	36.0714				46.8421	29.8273
	20			1				17.0649	42.1454										35.6482
	22		1	1					20.7516										67.1053
	22		1	1					35.1765										73.5
	22			1					30.4939
	22			1					28.474
	22			1
	22			1
	22			1
	24		1	1
	24		1
	24		1
	26		1
	26		1
	26		1
	26		1
	26		1
	28		1
	28		1
	30		1
	30	0	0
	30	0	0
	30	0	0

## Sheet: Figure 7
Figure 7a																Figure 7c	control	Plexin-B2		Figure 7d	control	Plexin-B2		control	Plexin-B2
																	0.921232	0.865754			1	0.399986		1	0.309548
																	1.02291	0.828088			1	1.05628		1	0.337197
																	1.05586	0.646438			1	0.510702		1	0.544572
																					1	0.404531		1	0.620955
																					1	0.665397		1	0.703248
																					ctgf			cyr61

## Sheet: Supp. Figure 1
Supp. Figure 1a												Supp. Figure 1d	contr.	Plexin-B1 single KO		Supp. Figure 1h	E14.5	contr.	PlexDKO
	plexinb1			plexinb2			plexinb3						26.2208	26.6431				10.6805	11.9449
E16.5	755.778	1873.36	1647.12	2030.91	6796.06	5582.05	920.948	19.7235	436.003				31.4623	30.2133				15.4295	9.68053
E17.5	1715.44	1560.23	1189.89	5110.73	5853.6	4462.14	5.5286	4.09364	1.3761				30.7432	32.2717				17.2233	10.036
E18.5	448.601	189.769	82.4822	1407.84	462.642	278.112	0.226788	0.0501257	0.0501257									13.0189	18.7757
P0	642.371	330.727	436.608	893.519	1073.18	881.475	0.0501257	0.243204	0.244909									11.6962	15.9096
P9	489.898	496.581	296.755	1476.33	1773.17	1156.35	14.2017	13.336	19.0463									11.0765	15.8322
																		13.0718	12.0058
												Supp. Figure 1f	contr.	Plexin-B2 single KO			E15.5	contr.	PlexDKO
													34.2411	37.5591				22.0975	20.7506
													34.8217	33.1964				14.3895	19.3915
Supp. Figure 1b													25.1803	32.9194				13.2165	13.1284
	plexina1			plexina2			plexina3											15.4716	22.8954
E16.5	2501.12	2759.72	5621.38	2355.24	7445.38	3405.01	914.956	1720.52	1773.05									15.5113	13.4754
E17.5	5536.93	3068.2	1265.62	5035.04	4705.44	3562.22	1336.46	1328.45	1076.28									13.6136	30.881
E18.5	379.901	324.074	170.314	1290.26	135.075	46.7659	452.685	97.0787	79.6027									18.3559	17.5383
P0	1396.48	815.94	1087.84	899.208	503.85	701.534	408.688	219.966	219.966
P9	1588.23	2657.24	1461.36	1996.01	2842.57	4397.41	240.733	229.425	366.755
																	E16.5	contr.	PlexDKO
	plexina4			plexinc1			plexind1											10.4424	11.8773
E16.5	1012.61	34.8341	180.799	957.856	255.67	395.465	3129.75	145.742	757.766									14.6812	13.3091
E17.5	13.4996	12.8613	10.0255	255.67	307.411	238.964	202.062	187.601	155.815									19.3422	14.9169
E18.5	4.22163	2.96637	0.684172	37.1474	11.3502	8.82299	44.092	4.85887	1.58329									15.3331	30.9186
P0	6.4385	4.19252	3.17889	75.2918	46.915	58.169	87.3092	32.7612	51.1517									19.9645	16.8935
P9	16.0489	16.3855	16.1603	61.8546	50.5043	57.1068	208.154	229.25	344.894									16.4424	15.7847
																		16.4778	21.7138

## Sheet: Supp. Figure 2
Supp. Figure 2b	contr.	PlexDKO			Supp. Figure 2c	contr.	PlexDKO			Supp. Figure 2d	contr.	PlexDKO			Supp. Figure 2e	contr.	PlexDKO			Supp. Figure 2f	basal				Supp. Figure 2g	basal				Supp. Figure 2i	contr.	PlexDKO
	1.40832	1.756				43.131	48.252				1.074	1.297				0.931	0.771				contr.	PlexDKO				contr.	PlexDKO				37.929	55.214
	1.67476	1.77272				63.416	92.761				1.477	1.62				0.677	0.617				0.67502	0.687562				1.29384	1.49883				35.806	58.285
	1.57807	2.21448				31.59	46.44				2.29	1.901				0.437	0.526				1.48834	0.616319				0.701386	1.56597				38.222	60.008
	1.50503	1.53323				81.181	35.726				1.299	1.895				0.77	0.528				0.998786	1.01999				2.07778	1.33818
	1.34666	1.59206				59.714	54.869				1.504	1.578				0.665	0.634				0.427501	1.03337				1.67648	0.827847
	1.32717	1.68676				25.17	23.279				1.563	2.064				0.64	0.485				0.132877					1.74283	0.712108
	1.30713	1.44671				5.83	20.994				1.067	1.138				0.937	0.879									0.815485	1.42389
						37.341	36.435				1.376	1.78				0.727	0.562				suprabasal
						33.993	32.85				1.304	1.288				0.767	0.776				contr.	PlexDKO				suprabasal
						40.177	14.81				1.314	1.332				0.761	0.751				4.50014	8.66328				contr.	PlexDKO
						34.78	45.061				1.159	2.182				0.863	0.458				4.32972	5.30034				6.68331	8.65469
						37.853	31.551				1.357	1.73				0.737	0.578				4.56588	4.95424				7.59849	8.84814
						44.903	22.727				1.431	1.804				0.699	0.554				3.70501	4.42873				6.69681	7.66379
						31.905	35.765				1.706	2.501				0.586	0.4				2.52466					9.16704	14.3099
						37.577	53.687				1.513	1.691				0.661	0.592									8.1547	14.2484
						34.19	28.399				1.329	1.131				0.753	0.884									7.76812	9.7163
						62.156	50.379				1.179	1.654				0.848	0.605
						21.506	40.965				1.439	1.781				0.695	0.561
						32.299	37.813				1.271	1.283				0.787	0.779
						21.625	47.03				1.339	1.485				0.747	0.673
						23.358	73.382				1.683	1.533				0.594	0.652
						28.636	27.297				1.387	1.354				0.721	0.739
						50.221	61.053				2.443	1.901				0.409	0.526
						52.033	34.741				1.103	1.912				0.906	0.523
						49.394	26.391				1.368	2.638				0.731	0.379
						63.022	10.123				1.189	2.195				0.841	0.456
						46.243	28.557				1.613	1.537				0.62	0.651
						26.272	8.154				1.236	1.639				0.809	0.61
						48.252	26.863				1.579	2.216				0.633	0.451
						44.273	17.607				1.401	2.411				0.714	0.415
						26.588	11.974				1.235	2.582				0.81	0.387
						25.957	21.467				1.699	2.149				0.588	0.465
						34.347	20.207				1.968	2.055				0.508	0.487
						15.874	25.918				1.155	1.187				0.866	0.843
						91.304	34.662				2.014	1.957				0.496	0.511
						53.451	33.047				1.807	2.021				0.553	0.495
						18.749	27.966				1.982	1.763				0.505	0.567
						37.695	18.907				1.098	1.471				0.911	0.68
						35.726	38.325				1.261	1.27				0.793	0.788
						33.205	32.338				1.785	1.941				0.56	0.515
						35.096	40.807				1.295	2.126				0.772	0.47
						19.301	9.926				1.286	2.154				0.777	0.464
						81.929	5.751				1.215	1.567				0.823	0.638
						53.49	12.25				1.33	1.483				0.752	0.674
						38.995	26.391				1.388	1.989				0.721	0.503
						51.797	56.22				2.827	1.426				0.354	0.701
						46.794	51.708				1.295	1.717				0.772	0.582
						49.906	40.915				1.411	1.845				0.709	0.542
						39.153	23.917				1.287	1.223				0.777	0.818
						56.602	43.322				1.057	2.049				0.946	0.488
						16.386	47.759				1.96	1.719				0.51	0.582
						54.554	3.911				1.847	2.173				0.541	0.46
						13.865	61.485				3.456	1.075				0.289	0.93
						33.126	43.096				1.566	2.221				0.639	0.45
						60.659	45.841				1.575	1.518				0.635	0.659
						31.984	27.979				1.266	1.418				0.79	0.705
						31.787	44.563				1.561	1.435				0.641	0.697
						78.778	17.148				1.9	1.613				0.526	0.62
						69.088	42.645				1.392	1.502				0.718	0.666
						44.943	32.228				2.34	1.211				0.427	0.826
						33.678	37.493				2.267	1.689				0.441	0.592
						36.356	9.552				2.408	2.172				0.415	0.46
						74.406	42.946				1.759	1.787				0.569	0.56
						77.833	60.432				1.654	1.485				0.605	0.673
						29.778	33.958				1.414	1.322				0.707	0.756
						36.238	16.208				1.063	1.604				0.941	0.623
						32.141	27.114				2.094	1.628				0.478	0.614
						57.39	25.797				1.127	1.292				0.887	0.774
						28.596	24.444				1.666	1.084				0.6	0.923
						45.376	11.583				1.148	1.546				0.871	0.647
						34.584	15.305				1.359	1.437				0.736	0.696
						48.961	17.975				1.451	1.712				0.689	0.584
						32.754	44.262				1.412	1.635				0.708	0.612
						40.464	54.566				2.433	1.312				0.411	0.762
						42.532	40.952				1.424	1.136				0.702	0.88
						82.055	51.896				1.106	1.646				0.904	0.608
						31.814	27.151				2.943	1.913				0.34	0.523
						53.588	24.632				1.588	1.315				0.63	0.76
						34.484	21.698				3.122	1.864				0.32	0.537
						13.312	11.545				1.51	1.454				0.662	0.688
						26.249	34.221				1.144	1.531				0.874	0.653
						31.814	17.9				1.177	1.635				0.85	0.612
						25.835	38.094				1.79	1.458				0.559	0.686
						15.005	10.68				1.219	1.379				0.82	0.725
						19.104	57.612				1.071	1.54				0.934	0.649
						11.921	20.269				3.713	1.312				0.269	0.762
						37.342	30.874				1.717	1.574				0.582	0.635
						21.21	32.416				2.509	1.074				0.399	0.931
						43.359	45.804				1.795	1.063				0.557	0.941
						19.028	17.562				2.109	1.788				0.474	0.559
						36.703	31.288				1.111	1.644				0.9	0.608
						31.739	54.603				1.672	1.562				0.598	0.64
						19.781	35.575				2.228	1.138				0.449	0.878
						31.363	12.786				1.526	3.038				0.655	0.329
						37.23	29.972				1.382	1.254				0.723	0.798
						36.778	45.879				1.915	1.799				0.522	0.556
						18.276	34.108				2.932	1.884				0.341	0.531
						38.245	65.697				1.39	1.628				0.72	0.614
						14.027	14.478				1.619	1.815				0.618	0.551
						38.771	37.756				1.087	1.77				0.92	0.565
						9.514	28.242				1.939	1.978				0.516	0.506
						12.823	21.924				1.881	1.64				0.532	0.61
						45.239	20.081				2.427	1.218				0.412	0.821
						52.234	13.5				2.239	2.983				0.447	0.335
						61.974	54.528				1.38	1.413				0.725	0.708
						65.434	45.54				1.519	1.177				0.659	0.849
						32.078	26.85				1.554	1.981				0.643	0.505
						43.999	30.912				1.872	1.984				0.534	0.504
						32.378	32.491				1.106	2.011				0.904	0.497
						14.441	75.813				1.48	1.609				0.676	0.621
						16.847	32.19				1.212	1.999				0.825	0.5
						44.224	55.393				1.354	1.928				0.739	0.519
						32.19	48.925				1.712	1.224				0.584	0.817
						30.949	34.484				2.097	1.672				0.477	0.598
						14.553	35.424				2.143	1.179				0.467	0.848
						52.309	21.698				1.304	1.961				0.767	0.51
						8.386	39.26				1.941	1.794				0.515	0.557
						36.853	19.48				2.391	1.517				0.418	0.659
						41.366	27.377				1.167	1.214				0.857	0.824
						55.957	44.863				1.259	1.621				0.794	0.617
						64.87	31.137				1.673	1.726				0.598	0.579
						26.173	38.207				1.294	1.284				0.773	0.779
						55.694	12.598				1.76	2				0.568	0.5
						48.549	44.826				1.444	1.024				0.692	0.977
						35.65	10.454				1.704	2.162				0.587	0.463
						38.245	51.67				1.952	1.362				0.512	0.734
						60.583	53.588				1.655	1.714				0.604	0.584
						35.349	24.105				1.221	1.515				0.819	0.66
						82.732	60.357				1.324	1.315				0.755	0.761
						28.806	26.813				2.218	1.612				0.451	0.62
						67.953	25.797				1.962	2.41				0.51	0.415
						31.025	26.7				2.68	1.633				0.373	0.612
						54.49	27.452				2.394	1.615				0.418	0.619
						40.802	41.517				2.452	1.67				0.408	0.599
						38.282	44.375				3.678	1.203				0.272	0.831
						54.453	42.419				2.337	1.773				0.428	0.564
						36.026	20.871				2.59	1.349				0.386	0.741
						27.076	4.437				2.125	1.614				0.471	0.619
						46.857	22.676				2.238	1.406				0.447	0.711
						30.573	25.121				1.806	1.213				0.554	0.824
						46.029	20.081				1.904	2.31				0.525	0.433
						32.83	29.408				1.6	1.97				0.625	0.508
						20.194	30.31				2.179	1.174				0.459	0.852
						38.621	30.724				2.592	1.487				0.386	0.673
						14.516	14.779				1.931	2.235				0.518	0.447
						45.39	17.637				1.079	1.323				0.927	0.756
						55.468	29.22				2.758	2.322				0.363	0.431
						39.561	58.477				1.763	1.104				0.567	0.906
						21.811	38.508				1.79	1.155				0.559	0.866
						69.006	86.004				1.828	1.276				0.547	0.784
						30.084	9.176				1.541	1.96				0.649	0.51
						36.064	28.505				1.309	1.377				0.764	0.726
						37.041	53.024				1.226	1.809				0.816	0.553
						45.089	24.143				1.05	1.532				0.952	0.653
						59.078	34.898				1.396	1.73				0.716	0.578
						45.089	23.842				1.546	3.525				0.647	0.284
						65.358	26.399				1.337	1.276				0.748	0.784
						39.298	20.345				1.172	1.195				0.853	0.837
						51.82	57.762				1.668	3.182				0.6	0.314
						34.108	56.032				1.399	1.262				0.715	0.792
						10.154	69.608				1.232	1.27				0.812	0.787
						30.461	17.073				1.366	1.592				0.732	0.628
						20.307	34.973				1.447	1.715				0.691	0.583
						43.923	44.412				2.447	2.88				0.409	0.347
						36.553	68.104				1.393	1.482				0.718	0.675
						30.761	51.595				1.384	2.058				0.722	0.486
							19.367					1.286					0.777
							26.625					2.241					0.446
							23.729					1.485					0.673
							41.216					1.364					0.733
							44.111					1.764					0.567
							34.86					1.651					0.606
							37.305					2.027					0.493
							18.991					1.951					0.513
							21.849					1.272					0.786
							9.025					2.366					0.423
							21.548					1.646					0.608
							52.798					1.855					0.539

## Sheet: Supp. Figure 3
Supp. Figure 3b	contr.	PlexDKO			Supp. Figure 3d	contr.	PlexDKO			Supp. Figure 3e	ctgf			Supp. Figure 3f	contr.	PlexDKO		Supp. Figure 3g	ctgf			Supp. Figure 3h	contr.	PlexDKO			Supp. Figure 3i	ctgf
	11.2782	39.5833			N>C	0.96648	0.988679				contr.	PlexDKO		N>C	0.427401	0.5875			contr.	PlexDKO		N>C	0.353234	0.627968				contr.	PlexDKO
	3.5461	68.3333				0.996516	0.986486				1.03934	0.625566			0.654282	0.606296			1.16158	0.793299			0.442857	0.862205				0.845149	3.36725
	57.1429	34.7107				0.983936	0.988848				0.805092	0.842008			0.441711	0.66574			0.838423	0.909553			0.585062	0.740157				1.4269	0.689445
	37.6712	51.8072				1	0.991837				0.876949	0.807866			0.570676				0.924186	0.957924								0.727949	2.57738
	33.5664	67.4603									1.16359	0.79455							1.20876	1.22894								1.09341	3.00305
					N=C	0.027933	0.011321				1.11504	0.8511		N=C	0.323917	0.280556			0.867056	1.43209		N=C	0.504975	0.329815				0.90659
						0.003484	0.013514				0.797877	0.531859			0.202779	0.28963			1.09728	1.96403			0.414286	0.07874
						0.012048	0.011152				1.09455	0.840941			0.326463	0.201335			1.13406	1.17959			0.195021	0.244094
						0	0.004082				1.13407	1.18316			0.243104				0.542752	1.12479
											0.973511	0.973076							1.22591	0.839295
Supp. Figure 3c	contr.	PlexDKO			N<C	0.005587	0				1.22053	0.855406		N<C	0.248683	0.131944						N<C	0.141791	0.042216
	20.5882	93.75				0	0				0.969181	0.927229			0.142938	0.104074							0.142857	0.019685
	13.0435	45.3451				0.004016	0				0.810294				0.231826	0.132926							0.170124	0.015748
	5.83333	27.5727				0	0.004082								0.186221
	37.9747	66.1157									cyr61								cyr61									cyr61
											contr.	PlexDKO							contr.	PlexDKO								contr.	PlexDKO
											0.793507	0.937567							1.27427	1.12979								1.13677	3.01437
											1.01949	0.893609							0.725726	1.45109								1.16499	1.1308
											0.990108	0.927088							1.0069	1.30884								0.698232	1.46695
											1.14835	0.913176							1.14004	1.38619								1.19989	2.08964
											1.04855	0.847633							0.853061	1.64493								0.800109
											0.833639	0.694616							1.14236	1.37728
											0.953417	0.994413							1.3536	0.894155
											1.30947	1.08635							0.479616	0.857304
											0.903469	0.994252							1.02442	0.681073
											1.22618	0.912195
											1.04956	1.01886
											0.724263

[truncated: 5 more sheets: Supp. Figure 4, Supp. Figure 6, Supp. Figure 7, Supp. Figure 8, Supp. Figure 9]
